# Supplementary material for: Time-series lipidomic analysis of the oleaginous green microalga species Ettlia oleoabundans under nutrient stress
Source: Biotechnol Biofuels. 2018 Feb 6;11:29. doi: 10.1186/s13068-018-1026-y (PMC5800086; doi:10.1186/s13068-018-1026-y)
Supplement: Supplementary file 1 — Additional file 1. Three additional figures and two additional tables. [file 13068_2018_1026_MOESM1_ESM.zip]

Archive with 5 entries (4 files):
- Matich2017_SI_0130.pdf
- __MACOSX/
- __MACOSX/._Matich2017_SI_0130.pdf
- TableS3.xlsx
- __MACOSX/._TableS3.xlsx
