# Supplementary material for: Time-series lipidomic analysis of the oleaginous green microalga species Ettlia oleoabundans under nutrient stress
Source: Biotechnol Biofuels. 2018 Feb 6;11:29. doi: 10.1186/s13068-018-1026-y (PMC5800086; doi:10.1186/s13068-018-1026-y)
Supplement: Supplementary file 1 — Additional file 1. Three additional figures and two additional tables. [file 13068_2018_1026_MOESM1_ESM.zip › TableS3.xlsx]

## Sheet: Targeted
Nitrate samples					Data Set 1
					N2												N4												N7												N10
					N-2						N+2						N-4						N+4						N-7						N+7						N-10						N+10
Lipid family	Lipid	m/z	Adduct	tR (min)	N-2_1	N-2_2	N-2_3	Avg	Std Dev.	Rel Std Dev	N+2_1	N+2_2	N+2_3	Avg	Std Dev.	Rel Std Dev	N-4_1	N-4_2	N-4_3	Avg	Std Dev.	Rel Std Dev	N+4_1	N+4_2	N+4_3	Avg	Std Dev.	Rel Std Dev	N-7_1	N-7_2	N-7_3	Avg	Std Dev.	Rel Std Dev	N+7_1	N+7_2	N+7_3	Avg	Std Dev.	Rel Std Dev	N-10_1	N-10_2	N-10_3	Avg	Std Dev.	Rel Std Dev	N+10_1	N+10_2	N+10_3
Fatty Acids (FAs)	C12:0	199.17	[M-H]-	20	242511	214189	201124	219275	21157.1	9.64865	175070	182789	120703	159521	33837.9	21.2122	146483	146271	81539.5	124764	37434	30.0038	126294	133182	91985.1	117154	22067.2	18.8361	62593.9	61101.6	36987.5	53561	14372.4	26.8338	48462.3	48631.5	35033.4	44042.4	7802.47	17.7158	62397.3	66129.3	52001.5	60176	7321.13	12.1662	74432.4	61675.4	46731
	C14:1	225.186	[M-H]-	20	147819	135195	126119	136378	10898.2	7.99116	181897	193534	106208	160546	47417	29.5348	93036.6	67451.5	41321.8	67270	25857.9	38.439	219141	293765	135769	216225	79038.4	36.5538	35291.9	23574.8	13396.4	24087.7	10956.8	45.4871	167682	122195	84484	124787	41659.8	33.3846	NP	NP	NP	NA	NA	NA	157247	84749.7	63870
	C14:0	227.201	[M-H]-	21	845468	694753	753224	764482	75985.6	9.93949	1.00593e+06	1.17209e+06	961888	1.04664e+06	110858	10.5918	767854	528415	634669	643646	119972	18.6394	1.01673e+06	1.4505e+06	955194	1.14081e+06	269962	23.6641	461735	444820	306006	404187	85446.8	21.1404	792372	980721	931794	901629	97730.9	10.8394	262416	271438	295920	276592	17335.9	6.26769	501214	835933	650616
	C16:2	251.201	[M-H]-	22	3.17303e+07	3.1953e+07	3.34376e+07	3.23737e+07	928133	2.86694	3.1017e+07	3.33781e+07	3.51284e+07	3.31745e+07	2.06326e+06	6.21943	2.37664e+07	2.1138e+07	2.93902e+07	2.47649e+07	4.21571e+06	17.0229	7.96741e+07	7.97591e+07	7.34268e+07	7.762e+07	3.63169e+06	4.67881	1.88543e+07	1.67292e+07	1.87065e+07	1.80966e+07	1.18659e+06	6.55697	8.93499e+07	9.15599e+07	1.03494e+08	9.48011e+07	7.60861e+06	8.02586	6.50676e+06	7.91468e+06	7.34047e+06	7.25397e+06	707937	9.75931	3.98125e+07	4.60836e+07	5.83783e+07
	C16:1	253.217	[M-H]-	23	5.10375e+06	5.39176e+06	5.48828e+06	5.32793e+06	200052	3.75479	3.78319e+06	3.51304e+06	3.26573e+06	3.52065e+06	258812	7.35126	7.28124e+06	4.57449e+06	6.45324e+06	6.10299e+06	1.38695e+06	22.7257	1.14044e+07	1.25169e+07	7.59317e+06	1.05048e+07	2.58218e+06	24.581	2.57004e+06	2.20801e+06	2.61453e+06	2.46419e+06	222970	9.0484	1.37723e+07	1.54592e+07	1.34044e+07	1.4212e+07	1.09568e+06	7.70957	2.51472e+06	2.86365e+06	2.4923e+06	2.62356e+06	208228	7.93687	7.24547e+06	7.81002e+06	8.69046e+06
	C16:0	255.232	[M-H]-	26	3.92156e+07	3.27048e+07	4.08351e+07	3.75852e+07	4.30338e+06	11.4497	3.66384e+07	4.02427e+07	3.51594e+07	3.73469e+07	2.61465e+06	7.00099	3.28306e+07	2.61773e+07	2.93695e+07	2.94592e+07	3.32759e+06	11.2956	3.94525e+07	3.74242e+07	3.05802e+07	3.5819e+07	4.64885e+06	12.9787	2.22463e+07	1.82155e+07	1.69998e+07	1.91539e+07	2.74623e+06	14.3377	4.55135e+07	49912822	5.17739e+07	4.90668e+07	3.2148e+06	6.55189	8.81134e+06	8.5294e+06	8.7288e+06	8.68984e+06	144951	1.66805	3.37514e+07	3.26744e+07	3.31329e+07
	C18:3	277.217	[M-H]-	23.5	3.17566e+08	2.91962e+08	3.15831e+08	3.08453e+08	1.43076e+07	4.63852	3.79791e+08	4.24584e+08	4.15384e+08	4.06586e+08	2.36574e+07	5.81853	1.46606e+08	1.20561e+08	1.43453e+08	1.36873e+08	1.42146e+07	10.3853	3.80483e+08	4.33965e+08	4.05603e+08	4.06684e+08	2.67576e+07	6.57947	6.18732e+07	4.55035e+07	6.16131e+07	5.633e+07	9.37686e+06	16.6463	4.3298e+08	4.26064e+08	4.37194e+08	4.3208e+08	5.61945e+06	1.30056	1.91526e+07	1.93362e+07	1.55207e+07	1.80032e+07	2.15182e+06	11.9525	274564030	2.82917e+08	3.08718e+08
	C18:2	279.232	[M-H]-	24.5	1.26943e+08	1.14323e+08	1.1624e+08	1.19169e+08	6.8009e+06	5.70695	1.21949e+08	1.22992e+08	1.17505e+08	1.20815e+08	2.91428e+06	2.41218	1.12342e+08	8.88956e+07	1.16447e+08	1.05895e+08	1.48642e+07	14.0367	2.61942e+08	2.56935e+08	2.27148e+08	2.48675e+08	1.88102e+07	7.56415	9.10266e+07	8.14557e+07	8.61085e+07	8.61969e+07	4.78608e+06	5.5525	3.26788e+08	3.24799e+08	3.56701e+08	3.36096e+08	1.78719e+07	5.31751	4.67951e+07	5.08835e+07	4.41601e+07	4.72796e+07	3.38777e+06	7.1654	1.90206e+08	1.99739e+08	2.16e+08
	C18:1	281.248	[M-H]-	25.5	2.78581e+07	2.48112e+07	3.09656e+07	2.78783e+07	3.07727e+06	11.0382	1.07629e+07	1.38804e+07	9.63433e+06	1.14259e+07	2.19932e+06	19.2486	3.35446e+07	2.57537e+07	3.36294e+07	3.09759e+07	4.52275e+06	14.6009	2.57144e+07	2.71557e+07	1.65834e+07	2.31512e+07	5.73335e+06	24.7648	2.0556e+07	1.68076e+07	1.98116e+07	1.90584e+07	1.98447e+06	10.4126	5.41682e+07	5.63152e+07	5.04249e+07	5.36361e+07	2.98101e+06	5.55784	1.44411e+07	1.57181e+07	1.37881e+07	1.46491e+07	981672	6.70125	2.02207e+07	2.35811e+07	2.59031e+07
	C18:0	283.264	[M-H]-	27	1.10652e+07	8048951	1.08452e+07	9.98645e+06	1.68152e+06	16.838	1.80015e+07	2.15275e+07	2.04122e+07	1.99804e+07	1.80221e+06	9.0199	1.43168e+07	1.01012e+07	1.13504e+07	1.19228e+07	2.16529e+06	18.1609	1.79876e+07	1.67617e+07	1.22692e+07	1.56728e+07	3.01072e+06	19.2098	2.10396e+07	1.35558e+07	1.11876e+07	1.5261e+07	5.1426e+06	33.6976	1.72541e+07	2.08734e+07	2.05098e+07	1.95458e+07	1.99294e+06	10.1963	6.15992e+06	5.12035e+06	5.90474e+06	5.72834e+06	541772	9.45775	7.35844e+06	2.17893e+07	9.60551e+06
	C24:0	367.358	[M-H]-	32	380320	328560	341052	349978	27009.8	7.71758	438784	462000	392127	430971	35585.6	8.25709	232514	309713	282669	274965	39171.6	14.246	396153	387197	254738	346029	79187.3	22.8846	216735	241398	145559	201231	49764.9	24.7303	335981	403434	369492	369636	33726.8	9.12433	139699	205120	113055	152625	47374.3	31.0398	266904	310197	187329
Monogalactosylmonoacylglycerides (MGMGs)	C14:1	461.275	[M-H]-	31	600184	489195	488405	525928	64308.5	12.2276	718504	1.04408e+06	1.08962e+06	950736	202403	21.2891	330098	243344	268056	280499	44695.5	15.9343	983560	1083790	894834	987395	94536.2	9.5743	NP	NP	NP	NA	NA	NA	1.3797e+06	1.30501e+06	953005	1.21257e+06	227874	18.7926	NP	NP	NP	NA	NA	NA	422626	396683	602288
	C14:0	463.291	[M-H]-	33	629244	437091	570563	545633	98472.7	18.0474	762385	881428	779146	807653	64438.4	7.97848	315218	262043	244354	273872	36883.4	13.4674	811635	1.03204e+06	890413	911362	111685	12.2548	155481	123407	127292	135393	17504.6	12.9287	768601	753898	551267	691255	121456	17.5704	85497.7	93558.1	88918.4	89324.8	4045.55	4.52903	258508	239579	328372
	C16:2	487.291	[M-H]-	32	1.7984e+07	1.57303e+07	1.39296e+07	1.58813e+07	2.03142e+06	12.7912	1.2261e+07	1.605e+07	1.54271e+07	1.45794e+07	2.03175e+06	13.9358	7.73301e+06	8.17834e+06	8.40255e+06	8.10464e+06	340799	4.20498	2.65804e+07	2.84131e+07	2.63605e+07	2.7118e+07	1.12698e+06	4.15582	1.68879e+07	2.36872e+07	2.68393e+07	2.24715e+07	5.08585e+06	22.6324	6.43261e+07	6.33004e+07	3.75337e+07	5.50534e+07	1.51811e+07	27.5753	4.568e+06	4.23109e+06	4.19274e+06	4.33061e+06	206479	4.7679	1.25005e+07	1.30079e+07	2.35908e+07
	C16:1	489.306	[M-H]-	34	2.84358e+06	3.34863e+06	3.18723e+06	3.12648e+06	257943	8.25027	933099	883050	1.01173e+06	942625	64864.9	6.88131	3.08457e+06	2.42792e+06	2.86118e+06	2.79122e+06	333869	11.9614	3.25304e+06	3.96074e+06	2.86098e+06	3.35825e+06	557379	16.5973	2.26912e+06	3.91855e+06	4.6935e+06	3.62705e+06	1.2382e+06	34.1378	1.04841e+07	1.09681e+07	6.14867e+06	9.2003e+06	2.65385e+06	28.8452	3.4743e+06	2.78189e+06	2.78872e+06	3.01497e+06	397805	13.1943	2.18644e+06	2.21567e+06	3.65647e+06
	C18:3	513.306	[M-H]-	33	3.49074e+06	3.3597e+06	3.17392e+06	3.34145e+06	159199	4.76435	5.85719e+06	8.36888e+06	8.38956e+06	7.53854e+06	1.45613e+06	19.3158	1.49069e+06	1.53029e+06	1.51004e+06	1.51034e+06	19801.7	1.31107	8.91096e+06	8.8352e+06	8.34338e+06	8.69651e+06	308157	3.54346	1.49382e+06	1.89771e+06	2.18495e+06	1.85883e+06	347201	18.6785	2.35488e+07	2.45448e+07	1.25593e+07	2.02176e+07	6.65102e+06	32.8971	294449	214765	201237	236817	50366.8	21.2682	4.42832e+06	4.45445e+06	6.75196e+06
	C18:2	515.322	[M-H]-	35	754952	1.02999e+06	831628	872189	141933	16.2732	1.46716e+06	1.55779e+06	1.4748e+06	1.49992e+06	50266.8	3.35131	1.51936e+06	1.4472e+06	1.43643e+06	1.46766e+06	45095.1	3.07258	6.36424e+06	4.5992e+06	4.56449e+06	5.17598e+06	1.02921e+06	19.8844	1.61817e+06	1.59552e+06	1.83306e+06	1.68225e+06	131096	7.7929	1.64301e+07	2.05355e+07	1.85435e+07	1.8503e+07	2.05301e+06	11.0955	362517	290602	417797	356972	63778.4	17.8665	5.25769e+06	6.10863e+06	1.01607e+07
	C18:1	517.338	[M-H]-	36	NP	376470	472345	424408	67794.2	15.9738	NP	NP	NP	NA	NA	NA	926911	724023	949028	866654	124016	14.3097	2.22174e+06	1.58794e+06	600420	1.47003e+06	817065	55.5814	402470	306881	405390	371580	56050.3	15.0843	6.87077e+06	6.91732e+06	4.89327e+06	6.22712e+06	1.15538e+06	18.554	NP	NP	NP	NA	NA	NA	1.27748e+06	1.14272e+06	1.78407e+06
	C24:2	599.416	[M-H]-	38	643599	401026	536755	527127	121573	23.0633	697385	896445	873069	822300	108809	13.2322	NP	NP	NP	NA	NA	NA	846226	834480	645864	775523	112442	14.4988	NP	NP	NP	NA	NA	NA	NP	NP	NP	NA	NA	NA	NP	NP	NP	NA	NA	NA	703871	961708	1.1596e+06
Monogalactosyldiacylglycerides (MGDGs)	C34:6	745.49	[M-H]-	42	1.79923e+07	1.11803e+07	1.77886e+07	1.56537e+07	3.87545e+06	24.7573	3.39668e+07	3.22661e+07	2.88669e+07	3.16999e+07	2.59664e+06	8.19131	4.9661e+06	6.80731e+06	6.0537e+06	5.94237e+06	925639	15.5769	3.31584e+06	4.72626e+06	6.14065e+06	4.72758e+06	1.41241e+06	29.8759	4.79117e+06	3.46082e+06	3.1767e+06	3.80957e+06	861883	22.6242	3.57858e+06	2.61034e+06	3.06835e+06	3.08576e+06	484359	15.6966	1.04816e+06	1.11678e+06	829669	998203	149934	15.0204	3023281	3.45621e+06	3.67259e+06
	C34:5	747.505	[M-H]-	43	5.40633e+06	3.54257e+06	4.48418e+06	4.47769e+06	931893	20.8119	8.59374e+06	8.32092e+06	8.26983e+06	8.39483e+06	174146	2.07444	2.47451e+06	3.4193e+06	3.47879e+06	3.1242e+06	563431	18.0344	2.17399e+06	2.71854e+06	3.64911e+06	2.84721e+06	745932	26.1987	5.30242e+06	4.70237e+06	3.668e+06	4.55759e+06	826773	18.1406	3.50906e+06	3.07888e+06	2.40875e+06	2.9989e+06	554498	18.4901	2.59236e+06	2.72146e+06	1.72633e+06	2.34672e+06	541134	23.0592	1.88508e+06	1.98186e+06	2.49495e+06
	C34:4	749.521	[M-H]-	43.5	3.51118e+06	2932817	3.51417e+06	3.31939e+06	334785	10.0857	3.63994e+06	3.60369e+06	3.23754e+06	3493724	222598	6.37136	2.35262e+06	3.36041e+06	3.49756e+06	3.0702e+06	625211	20.3639	1.64373e+06	1.81349e+06	2.43687e+06	1.9647e+06	417631	21.2567	6.486e+06	6.2253e+06	4.65574e+06	5.78902e+06	990064	17.1025	2.26085e+06	2.00909e+06	1.97691e+06	2.08228e+06	155477	7.46664	3.58833e+06	4.20992e+06	2.51044e+06	3.43623e+06	859889	25.0242	1.15703e+06	1.21867e+06	1.55822e+06
Digalactosyldiacylglycerides (DGDGs)	C28:2	831.511	[M-H]-	33	342633	307466	448876	366325	73621.7	20.0974	673783	744357	601445	673195	71457.9	10.6147	NP	NP	NP	NA	NA	NA	518644	834238	523972	625618	180690	28.8818	NP	NP	NP	NA	NA	NA	2.31036e+06	2.1727e+06	1.03166e+06	1.83824e+06	701902	38.1833	NP	NP	NP	NA	NA	NA	1.69872e+06	1.49229e+06	1.33332e+06
	C28:1	833.526	[M-H]-	34	1.75236e+06	1.32177e+06	1.66102e+06	1.57838e+06	226881	14.3742	2.3593e+06	2.60217e+06	1.95645e+06	2.30597e+06	326144	14.1434	1.004e+06	716478	553337	757939	228175	30.1047	1.71391e+06	2.13737e+06	1.66504e+06	1.83878e+06	259744	14.1259	1.72069e+06	1.84624e+06	1.55318e+06	1.7067e+06	147027	8.61467	5.23635e+06	5.16924e+06	3.26952e+06	4.55837e+06	1.11668e+06	24.4975	1.18199e+06	1.15909e+06	740822	1.0273e+06	248360	24.176	4.49333e+06	4.21889e+06	4.68754e+06
	C28:0	835.542	[M-H]-	34.5	2.09211e+06	1.36116e+06	2.4356e+06	1.96296e+06	548739	27.9547	2.18787e+06	2.13545e+06	1.39953e+06	1.90762e+06	440795	23.1071	1.50509e+06	1.02294e+06	928681	1.15224e+06	309193	26.8342	1.90506e+06	2.17922e+06	1.274e+06	1.7861e+06	464188	25.989	2.82172e+06	2.89016e+06	2.3377e+06	2.68319e+06	301156	11.2238	4.33876e+06	3.80395e+06	2.55334e+06	3.56535e+06	916313	25.7005	1.11924e+06	1.14567e+06	647968	970957	280029	28.8405	1.92495e+06	1.70802e+06	2.59188e+06
	C30:1	861.558	[M-H]-	35	270248	147735	311239	243074	85071.8	34.9984	268140	186567	113971	189559	77128	40.6881	282224	187610	203752	224529	50613.5	22.5421	211741	159977	100870	157529	55476.3	35.2165	601615	739770	470852	604079	134476	22.2613	685184	677853	379870	580969	174196	29.9836	195465	215798	113879	175047	53940.4	30.8148	286001	267124	390101
	C32:4	883.542	[M-H]-	47	1.4476e+06	1.24077e+06	1.3891e+06	1.35916e+06	106616	7.84425	620120	664338	470877	585111	101370	17.3249	1.46391e+06	1.56332e+06	1.68552e+06	1.57091e+06	111002	7.0661	527808	576562	567620	557330	25954.7	4.65697	2.5829e+06	2.36336e+06	2.54813e+06	2.49813e+06	118001	4.72359	676056	645632	873407	731698	123662	16.9007	1.85585e+06	1.9351e+06	1.70367e+06	1.83154e+06	117613	6.42154	822172	789643	760141
	C32:3	885.558	[M-H]-	42	707949	458221	706873	624347	143871	23.0434	601311	491369	351702	481461	125099	25.9832	344803	318211	283526	315513	30727.6	9.73892	474991	497232	302366	424863	106667	25.1062	238806	152200	105039	165348	67846	41.0322	865402	856888	435711	719333	245661	34.1513	64388.4	82536.8	79574.6	75499.9	9736.19	12.8956	342809	339800	386276
	C32:2	887.573	[M-H]-	43	910430	591791	803521	768581	162167	21.0996	635936	608378	395163	546492	131778	24.1134	432354	357594	353630	381193	44351.5	11.6349	649309	639380	426021	571570	126147	22.0702	442149	355852	226668	341556	108449	31.7514	1.2615e+06	1.12549e+06	523507	970168	392752	40.4829	221349	223579	159928	201618	36122.6	17.9163	342841	326567	430739
	C32:0	891.605	[M-H]-	46.5	247283	201967	306543	251931	52442.7	20.8163	166596	148560	107788	140981	30127.5	21.3699	289286	319005	272748	293679	23439.1	7.98118	138703	114264	100385	117784	19399.8	16.4707	438749	401954	274401	371701	86249.4	23.2039	234592	230802	121963	195786	63960.3	32.6685	381826	422650	248800	351092	90908.6	25.8931	68383.4	81416.6	138158
	C34:6	907.542	[M-H]-	41	2.22873e+07	1.40997e+07	1.88841e+07	1.84237e+07	4.11318e+06	22.3255	1.46675e+07	1.19353e+07	9.26755e+06	1.19568e+07	2.70004e+06	22.5816	1.10346e+07	9.72479e+06	9.29123e+06	1.00169e+07	907633	9.06105	1.09178e+07	1.02994e+07	7.33992e+06	9.51903e+06	1.91233e+06	20.0895	7.88926e+06	5.64565e+06	4.40376e+06	5.97956e+06	1.76658e+06	29.5436	2.08951e+07	1.91806e+07	1.26393e+07	1.75717e+07	4.3567e+06	24.7939	1.73423e+06	1.94454e+06	1.38086e+06	1.68654e+06	284851	16.8896	1.34047e+07	1.25291e+07	1.33326e+07
	C34:5	909.558	[M-H]-	42	5.99849e+06	4.50641e+06	5.77737e+06	5.42743e+06	805246	14.8366	4.43875e+06	3.93534e+06	3.11708e+06	3.83039e+06	667054	17.4148	5.22534e+06	4.967e+06	4.89841e+06	5.03025e+06	172399	3.42724	4.63365e+06	4.44349e+06	3.4259e+06	4.16768e+06	649400	15.5818	5.90732e+06	5.48645e+06	4.15632e+06	5.18336e+06	914000	17.6333	1.19319e+07	1.15089e+07	8.97482e+06	1.08052e+07	1.59923e+06	14.8005	3.98103e+06	4.13695e+06	3.53978e+06	3.88592e+06	309738	7.97078	8.35604e+06	8.53387e+06	8.62705e+06
	C34:4	911.574	[M-H]-	43	5.26668e+06	5.05117e+06	4.95462e+06	5.09082e+06	159767	3.13833	3.08893e+06	2.85793e+06	2.25326e+06	2.73337e+06	431538	15.7877	4.68899e+06	4.46133e+06	4.57568e+06	4.57533e+06	113830	2.4879	4.74964e+06	4.33009e+06	2.91681e+06	3.99885e+06	960266	24.0136	6.50859e+06	6.2705e+06	4.81263e+06	5.86391e+06	918182	15.6582	1.35406e+07	12866473	8.7437e+06	1.17169e+07	2.59686e+06	22.1633	4.80972e+06	5.06132e+06	4.1394e+06	4.67015e+06	476546	10.2041	5.38621e+06	5.32111e+06	6.0728e+06
	C34:3	913.589	[M-H]-	43.5	3.75824e+06	2.71354e+06	3.61695e+06	3.36291e+06	566791	16.8542	2.1933e+06	2.04115e+06	1.52863e+06	1.92102e+06	348238	18.1277	2.53097e+06	2.42236e+06	2.33779e+06	2.43037e+06	96837.8	3.98448	1.18145e+06	1.17979e+06	836322	1.06586e+06	198784	18.6501	1.56039e+06	1.63093e+06	1.23929e+06	1.47687e+06	208753	14.1348	2.63844e+06	2.72252e+06	1.98966e+06	2.45021e+06	401056	16.3682	1.53177e+06	1.46316e+06	1.21498e+06	1.4033e+06	166666	11.8767	1.25401e+06	1.24872e+06	1.39087e+06
	C34:2	915.605	[M-H]-	44	8.55373e+06	7.77071e+06	8.86106e+06	8.39517e+06	562207	6.6968	3.81154e+06	3.74074e+06	3.2446e+06	3.59896e+06	308917	8.58351	7.90714e+06	7.80362e+06	7.73841e+06	7.81639e+06	85085	1.08855	3.8972e+06	3.14354e+06	2.83373e+06	3.29149e+06	546955	16.6173	8.72305e+06	8.67757e+06	6.30701e+06	7.90254e+06	1.38196e+06	17.4876	8.35476e+06	8.41416e+06	6.93819e+06	7.90237e+06	835530	10.5732	6.52869e+06	6.84472e+06	5.91651e+06	6.42997e+06	471915	7.33931	2.84731e+06	2.97346e+06	3.05391e+06
	C34:1	917.62	[M-H]-	45	2.71507e+06	2.58223e+06	3.88207e+06	3.05979e+06	715205	23.3743	640817	538027	426946	535263	106962	19.9832	2.49532e+06	3.09582e+06	2.73242e+06	2.77452e+06	302458	10.9013	NP	NP	NP	NA	NA	NA	990355	1.82038e+06	973797	1.26151e+06	484068	38.3721	1.21994e+06	1.22632e+06	788321	1.07819e+06	251056	23.2849	1.35452e+06	1.8912e+06	1.03184e+06	1.42585e+06	434102	30.445	NP	NP	NP
	C36:6	935.573	[M-H]-	42.5	2.47503e+06	1.83239e+06	2.47204e+06	2.25982e+06	370168	16.3804	1.79799e+06	1.32036e+06	989306	1.36922e+06	406551	29.6922	959661	1.04864e+06	1.42733e+06	1.14521e+06	248344	21.6854	1.36169e+06	1.32353e+06	596266	1.09383e+06	431325	39.4326	940495	847957	614449	800967	168025	20.9778	3.92866e+06	3.97649e+06	2.19791e+06	3.36769e+06	1.01334e+06	30.0901	NP	NP	NP	NA	NA	NA	1.8635e+06	1.93961e+06	1.99743e+06
	C36:5	937.589	[M-H]-	44.5	1.47778e+06	968337	1.34939e+06	1.26517e+06	264958	20.9425	1.4096e+06	990217	674993	1.02494e+06	368533	35.9567	1.87306e+06	1.79365e+06	1.56323e+06	1.74331e+06	160933	9.23148	2.31189e+06	1.60239e+06	845837	1.58671e+06	733152	46.206	1.69481e+06	1.85719e+06	1.11429e+06	1.55543e+06	390571	25.1103	8.45377e+06	8.16375e+06	5.09345e+06	7.23699e+06	1.86201e+06	25.7291	707456	670212	497405	625024	112080	17.9321	6.70291e+06	6.71844e+06	6.54806e+06
	C36:4	939.605	[M-H]-	44	NP	NP	NP	NA	NA	NA	NP	NP	NP	NA	NA	NA	NP	NP	NP	NA	NA	NA	NP	NP	NP	NA	NA	NA	NP	NP	NP	NA	NA	NA	7.42796e+06	7.92214e+06	7.85814e+06	7.73608e+06	268751	3.474	NP	NP	NP	NA	NA	NA	6.76542e+06	6.83797e+06	6.61627e+06
Sulfoquinovosyldiacylglycerides (SQDGs)	C30:0	765.482	[M-H]-	33	436926	321968	431442	396779	64846	16.3431	492969	505244	615092	537768	67245.1	12.5045	260149	233028	240007	244395	14082.6	5.76224	421054	453339	286336	386910	88582.6	22.8949	246731	228511	148794	208012	52087.2	25.0405	1.46101e+06	1.21394e+06	336346	1.00377e+06	591057	58.8839	68744.1	67354.9	53287.7	63128.9	8550.99	13.5453	329864	309683	300599
	C32:3	787.467	[M-H]-	32	2.1163e+06	1.28523e+06	1.60539e+06	1.66897e+06	419171	25.1155	2.30652e+06	2.13832e+06	1.5935e+06	2.01278e+06	372717	18.5176	889577	579029	497164	655257	207014	31.5929	1.96581e+06	2.11475e+06	1.01581e+06	1.69879e+06	596147	35.0924	658088	722353	434205	604882	151263	25.007	279790	155353	NP	217571	87990.4	40.4421	NP	NP	NP	NA	NA	NA	NP	NP	NP
	C32:2	789.482	[M-H]-	33.5	517587	348545	337958	401363	100792	25.1124	566101	524633	442062	510932	63144.5	12.3587	246989	164939	174817	195582	44793.4	22.9026	905624	835942	460502	734023	239425	32.6182	285483	273022	167190	241898	64998.9	26.8703	217495	189683	NP	203589	19665.9	9.65959	NP	NP	NP	NA	NA	NA	NP	NP	NP
	C32:1	791.498	[M-H]-	33.5	299201	265589	354538	306443	44914.5	14.6567	298657	332492	256164	295771	38246.1	12.931	379642	303196	255805	312881	62484	19.9705	492742	483205	341612	439187	84636.3	19.2712	428779	527555	289758	415364	119465	28.7614	189205	154859	52699.7	132255	71004.6	53.6878	127664	160729	109267	132553	26076.8	19.6726	63808.6	68043.4	81424.9
	C32:0	793.514	[M-H]-	34	2.70765e+07	2.07876e+07	2.74771e+07	2.51137e+07	3.7519e+06	14.9396	2.11503e+07	2.15632e+07	1.70053e+07	1.99063e+07	2.52077e+06	12.6632	2.08713e+07	1.80162e+07	1.78043e+07	1.88972e+07	1.71284e+06	9.06394	1.56098e+07	1.49288e+07	1.2407e+07	1.43152e+07	1.68728e+06	11.7867	25089367	2.25505e+07	2.03645e+07	2.26681e+07	2.36465e+06	10.4316	1.46311e+07	1.36181e+07	8.05777e+06	1.21023e+07	3.53911e+06	29.2432	8.88572e+06	1.05533e+07	7.02825e+06	8.82242e+06	1.76338e+06	19.9875	1.07477e+07	9.45926e+06	1.08669e+07
	C34:6	809.451	[M-H]-	31	1.07571e+06	927312	803226	935414	136421	14.584	1.19163e+06	1.10798e+06	960105	1.08657e+06	117240	10.7899	584493	407273	297501	429756	144811	33.6961	921225	969223	626236	838895	185725	22.1393	208804	203726	NP	206265	3590.96	1.74095	NP	NP	NP	NA	NA	NA	NP	NP	NP	NA	NA	NA	NP	NP	NP
	C34:5	811.467	[M-H]-	31.5	483742	257197	308873	349937	118724	33.9272	522823	441969	355708	440167	83572	18.9865	213640	137427	130780	160615	46040.3	28.665	690009	697443	336626	574693	206206	35.881	185628	152532	115986	151382	34835.1	23.0114	NP	NP	NP	NA	NA	NA	NP	NP	NP	NA	NA	NA	NP	NP	NP
	C34:4	813.482	[M-H]-	32	342634	246966	351607	313736	57997.7	18.4862	458978	383504	305490	382657	76747.4	20.0564	214083	134059	130918	159686	47135.3	29.5174	478620	488085	263200	409968	127193	31.0251	195980	239574	142524	192693	48608.2	25.2258	NP	NP	NP	NA	NA	NA	NP	NP	NP	NA	NA	NA	NP	NP	NP
	C34:3	815.499	[M-H]-	33	4.30945e+07	3.94962e+07	4.17694e+07	4.14534e+07	1.81983e+06	4.39008	5.74933e+07	5.70047e+07	5.35887e+07	5.60289e+07	2.12735e+06	3.79689	3.38127e+07	2.8518e+07	2.77446e+07	3.00251e+07	3.30291e+06	11.0005	4.36145e+07	4.14888e+07	3.73792e+07	4.08275e+07	3.16983e+06	7.76396	3.54419e+07	3.28114e+07	2.96741e+07	3.26424e+07	2.88759e+06	8.84613	1.9196e+06	1.17004e+06	611708	1.23378e+06	656272	53.1918	7.22293e+06	7.74458e+06	6.43695e+06	7.13482e+06	658254	9.22593	683866	660901	715345
	C34:2	817.514	[M-H]-	34.5	2.16154e+07	1.50842e+07	1.93524e+07	1.8684e+07	3.31653e+06	17.7506	1.56517e+07	1.60213e+07	1.25631e+07	1.47453e+07	1.89893e+06	12.8782	1.97663e+07	1.60737e+07	1.69909e+07	1.76103e+07	1.92263e+06	10.9176	2.32772e+07	1.98447e+07	1.66154e+07	1.99124e+07	3.33143e+06	16.7304	2.44096e+07	2.51077e+07	1.98619e+07	2.31264e+07	2.84865e+06	12.3177	2.96898e+06	2.04373e+06	737311	1.91667e+06	1.12124e+06	58.4996	5.15035e+06	5.52855e+06	5.01629e+06	5.23173e+06	265649	5.07765	800743	763892	828229
	C34:1	819.53	[M-H]-	34	4.72025e+06	3.89709e+06	5.59421e+06	4.73718e+06	848685	17.9154	1.64907e+06	1.60863e+06	1.1708e+06	1.47617e+06	265226	17.9672	7.57555e+06	6.64709e+06	5.7901e+06	6.67091e+06	892963	13.3859	3.49591e+06	3.53851e+06	2.36569e+06	3.13337e+06	665171	21.2286	1.03052e+07	1.13002e+07	7.97494e+06	9.86012e+06	1.70673e+06	17.3094	2.72592e+06	1.98094e+06	818646	1.84184e+06	961216	52.1879	1.0374e+07	1.09541e+07	8.06724e+06	9.79846e+06	1.52708e+06	15.5849	842818	780694	861286
	C34:0	821.545	[M-H]-	35.5	1232627	398083	836041	822250	417443	50.7683	518410	427795	285015	410407	117665	28.6703	756781	435000	477086	556289	174902	31.4408	449837	395287	203081	349402	129619	37.0975	1.05117e+06	908793	545815	835261	260580	31.1975	389745	442144	110089	313993	178519	56.8545	774760	835284	434483	681509	216060	31.7032	90418.3	88520	96788.2
	C36:6	837.482	[M-H]-	32	2.89432e+06	2.20893e+06	2666293	2.58985e+06	349029	13.4768	3.16854e+06	3.32161e+06	2.56194e+06	3.01737e+06	401769	13.3152	1.154e+06	1.06058e+06	1.02943e+06	1.08134e+06	64830	5.99535	1.70125e+06	1.61735e+06	1.5911e+06	1.63657e+06	57534.8	3.51558	1.33387e+06	1.18776e+06	1.02159e+06	1.18107e+06	156250	13.2295	NP	NP	NP	NA	NA	NA	NP	NP	NP	NA	NA	NA	NP	NP	NP
	C36:5	839.498	[M-H]-	34	1.34701e+06	1.03755e+06	1.23993e+06	1.20816e+06	157153	13.0076	1.76717e+06	1.69601e+06	1.23437e+06	1.56585e+06	289267	18.4735	1.08994e+06	894106	799619	927887	148078	15.9586	2.49359e+06	1.98155e+06	1.3895e+06	1.95488e+06	552528	28.2641	1.05999e+06	1.43042e+06	966136	1.15218e+06	245489	21.3065	NP	NP	NP	NA	NA	NA	NP	NP	NP	NA	NA	NA	NP	NP	NP
	C36:4	841.514	[M-H]-	35	712638	614524	724295	683819	60293.5	8.81718	655799	572865	454021	560895	101420	18.0819	803336	790653	681407	758465	67035	8.83824	1.11327e+06	961315	662751	912445	229201	25.1194	746322	762176	599480	702660	89706.7	12.7667	445661	344467	120093	303407	166623	54.9173	118294	141884	101743	120641	20172.8	16.7214	127903	106572	114714
Phosphatidic acids (PAs)	C18:3	431.22	[M-H]-	32.5	528729	348585	412121	429812	91365.6	21.2571	651810	637789	615005	634868	18575.5	2.92588	248102	152723	166075	188966	51646.1	27.3308	460236	601919	360882	474346	121136	25.5376	NP	NP	NP	NA	NA	NA	174760	208688	135301	172916	36728.4	21.2405	NP	NP	NP	NA	NA	NA	167333	199975	130814
	C20:3	461.267	[M-H]-	31.5	722815	610842	672587	668748	56085	8.38657	861942	1.07884e+06	1.09019e+06	1.01032e+06	128626	12.7312	331045	257329	275382	287919	38423.9	13.3454	1.00206e+06	1.08629e+06	1.00337e+06	1.03057e+06	48260.1	4.68284	220116	181884	207218	203073	19450.1	9.57788	1.33243e+06	1.34214e+06	1.09225e+06	1.25561e+06	141552	11.2736	NP	NP	NP	NA	NA	NA	434029	402075	531003
	C20:2	463.283	[M-H]-	33.2	734366	553609	669298	652424	91552.1	14.0326	889278	985407	880572	918419	58176.4	6.33441	316854	280963	280722	292846	20791.3	7.09974	1.03242e+06	1.21538e+06	1.03498e+06	1.09426e+06	104904	9.58674	189484	161192	180041	176906	14404.2	8.14232	995566	980281	707170	894339	162273	18.1445	101568	97866.4	85866.4	95100.1	8207.96	8.63087	303954	306751	420962
	C22:5	485.267	[M-H]-	31	4.09675e+07	3.17529e+07	3.53109e+07	3.60104e+07	4.64697e+06	12.9045	4.42288e+07	5.88616e+07	5.89269e+07	5.40058e+07	8.46719e+06	15.6783	8.11783e+06	9.04793e+06	7.09442e+06	8.08673e+06	977124	12.0831	3.60491e+07	4.4214e+07	4.291e+07	4.10577e+07	4.38629e+06	10.6832	1.03552e+07	1.06433e+07	1.57148e+07	1.22378e+07	3.0146e+06	24.6335	9.92606e+07	1.04215e+08	4.95191e+07	8.43316e+07	3.02501e+07	35.8704	838877	792420	720718	784005	59527.3	7.59272	1.70451e+07	1.8608e+07	3.05997e+07
	C22:4	487.283	[M-H]-	32.5	1.96157e+07	1.67999e+07	1.53943e+07	1.727e+07	2.14958e+06	12.447	1.31129e+07	1.81334e+07	1.65741e+07	1.59401e+07	2.56957e+06	16.1201	8.29544e+06	8.8648e+06	9.24578e+06	8.80201e+06	478271	5.43366	2.86993e+07	3.20624e+07	2.88114e+07	2.98577e+07	1.91015e+06	6.39751	1.82015e+07	2.50854e+07	2.81742e+07	2.38204e+07	5.10529e+06	21.4324	6.84995e+07	6.73718e+07	3.96682e+07	5.85132e+07	1.63299e+07	27.9082	4.79254e+06	4.2444e+06	4.28233e+06	4.43976e+06	306110	6.89475	1.30865e+07	1.33911e+07	2.45418e+07
	C22:3	489.298	[M-H]-	33.8	2.72124e+06	3.64095e+06	3.46724e+06	3.27648e+06	488630	14.9133	950486	954876	1.04266e+06	982675	51997.3	5.2914	3.15242e+06	2.5188e+06	2.89653e+06	2.85592e+06	318757	11.1613	3.42725e+06	4.18108e+06	3.12159e+06	3.57664e+06	545317	15.2466	2.48781e+06	4.09771e+06	4.95623e+06	3.84725e+06	1.25313e+06	32.572	1.08302e+07	1.13258e+07	6.55202e+06	9.56935e+06	2.6248e+06	27.4293	3.60325e+06	2.84057e+06	2.98397e+06	3.1426e+06	405326	12.8978	2.22963e+06	2.24901e+06	3.78712e+06
	C24:5	513.298	[M-H]-	33.6	3.23859e+06	3.04564e+06	2.93804e+06	3.07409e+06	152284	4.95379	5.60023e+06	7.92469e+06	7.95094e+06	7.15862e+06	1.34967e+06	18.8538	1.38685e+06	1.40594e+06	1.37541e+06	1.3894e+06	15424.6	1.11016	8.1499e+06	8.40885e+06	7.66349e+06	8.07408e+06	378425	4.68691	1.49449e+06	1.7826e+06	2.10263e+06	1.79324e+06	304208	16.9642	2.27832e+07	2.44245e+07	1.25593e+07	1.99223e+07	6.42919e+06	32.2713	290681	215084	241229	248998	38392.4	15.4188	4.13407e+06	4.26428e+06	6.63908e+06
	C24:4	515.314	[M-H]-	34.8	786413	1.01494e+06	815258	872203	124451	14.2685	1.44383e+06	1.53819e+06	1.40684e+06	1.46296e+06	67730.2	4.62968	1.58149e+06	1.41962e+06	1.4628e+06	1.48797e+06	83817.4	5.633	5.95714e+06	4.57196e+06	4.5994e+06	5.04283e+06	791930	15.7041	1.61641e+06	1.59689e+06	1.71356e+06	1.64229e+06	62492.5	3.80521	1.7263e+07	2.11637e+07	1.84399e+07	1.89555e+07	2.00081e+06	10.5553	348587	283517	402722	344942	59686	17.3032	5.34246e+06	5.89907e+06	9.80053e+06
	C24:3	517.329	[M-H]-	36.3	NP	374355	490526	432440	82145.7	18.9958	NP	NP	NP	NA	NA	NA	915866	799857	944183	886635	76474	8.6252	2.18783e+06	1.51181e+06	571936	1.42386e+06	811529	56.995	408187	310505	402598	373764	54854.5	14.6762	6.86627e+06	6.90102e+06	5.05476e+06	6.27402e+06	1.05605e+06	16.8321	NP	NP	NP	NA	NA	NA	1.27811e+06	1.17643e+06	1.80135e+06
	C32:0	647.465	[M-H]-	29	NP	NP	NP	NA	NA	NA	NP	NP	NP	NA	NA	NA	NP	NP	NP	NA	NA	NA	NP	NP	NP	NA	NA	NA	NP	NP	NP	NA	NA	NA	602011	444637	117745	388131	247028	63.6456	NP	NP	NP	NA	NA	NA	324689	369002	428719
	C34:3	669.449	[M-H]-	28	410478	227584	432930	356997	112636	31.551	400565	569990	578601	516385	100395	19.442	159208	103799	133798	132268	27736.2	20.9697	798555	749494	804055	784035	30039	3.83134	179532	194915	347796	240747	93025	38.6401	2.03924e+06	1.67432e+06	454574	1.38938e+06	829870	59.7297	138517	123143	103870	121843	17359.8	14.2476	844980	1.02984e+06	1.1265e+06
	C34:2	671.465	[M-H]-	29	1.35157e+06	756091	1.5597e+06	1.22246e+06	417074	34.1178	818656	1.35255e+06	1.42548e+06	1.19889e+06	331308	27.6345	550291	457008	568486	525262	59805.8	11.3859	2.03098e+06	1.73432e+06	2.26826e+06	2.01119e+06	267518	13.3015	1.34036e+06	1.97588e+06	3.377e+06	2.23108e+06	1.04203e+06	46.705	8.67797e+06	8.15893e+06	2.48607e+06	6.44099e+06	3.43488e+06	53.3284	1.59731e+06	1.46806e+06	1.15515e+06	1.40684e+06	227349	16.1602	3.3293e+06	4.01998e+06	4.66407e+06
	C34:1	673.481	[M-H]-	29	242443	94609.3	185507	174186	74564.3	42.8072	135682	89391	67429.9	97500.8	34841	35.7341	116589	70902.8	87240.6	91577.3	23149.6	25.2788	204984	167958	133793	168911	35605.2	21.0792	219079	203382	445888	289449	135706	46.8843	1.16795e+06	817234	130148	705110	527906	74.8687	187979	176363	146942	170428	21152.6	12.4115	196149	251862	427711
	C36:6	691.434	[M-H]-	28.7	58010	38964	95343.4	64105.8	28679.8	44.7382	66262.4	80657.1	86373.7	77764.4	10363	13.3262	NP	NP	NP	NA	NA	NA	111839	116898	99877.8	109538	8740.41	7.97931	NP	NP	NP	NA	NA	NA	133985	118732	34702.5	95806.6	53464.5	55.8046	NP	NP	NP	NA	NA	NA	40944.9	50917.7	54150.8
	C36:5	693.449	[M-H]-	28	276033	194713	378671	283139	92184.4	32.558	234809	361868	330730	309136	66224.9	21.4226	65355	68505.1	82562.7	72141	9161.9	12.7	442395	444199	436373	440989	4097.88	0.929246	104819	140568	242187	162525	71267.8	43.8504	846238	734508	250438	610395	316697	51.8841	NP	NP	NP	NA	NA	NA	264191	322719	451849
	C36:4	695.465	[M-H]-	28.5	617913	385488	685831	563077	157501	27.9715	423807	595962	589168	536312	97491.8	18.1782	269865	229363	287312	262180	29729	11.3391	948525	832055	982128	920903	78757.4	8.55219	530473	873376	1.03664e+06	813495	258340	31.7568	2.17229e+06	2.02352e+06	826751	1.67419e+06	737661	44.0608	387791	369556	360605	372651	13854.6	3.71786	838029	1.00819e+06	1.24504e+06
	C36:3	697.481	[M-H]-	29	NP	NP	NP	NA	NA	NA	NP	NP	NP	NA	NA	NA	NP	NP	NP	NA	NA	NA	271664	243208	321437	278770	39595.8	14.2038	286070	453671	688754	476165	202282	42.4816	1.30688e+06	1.01368e+06	325109	881889	503979	57.1476	251967	227857	223397	234407	15369.8	6.55689	408870	521937	771050
Phosphatidylglcerols (PGs)	C16:1	481.257	[M-H]-	25	365572	148688	276098	263452	108994	41.3713	1.23429e+06	1.17145e+06	811594	1.07245e+06	228079	21.2672	NP	NP	NP	NA	NA	NA	510683	593071	352768	485507	122114	25.1518	NP	NP	NP	NA	NA	NA	1.89472e+06	2.69799e+06	766759	1786489	970155	54.3051	NP	NP	NP	NA	NA	NA	572584	514825	987952
	C16:0	483.272	[M-H]-	25.5	1.44765e+06	542560	761849	917354	472159	51.4697	1.98473e+06	1.56411e+06	1.23389e+06	1.59424e+06	376330	23.6056	NP	NP	NP	NA	NA	NA	1.39011e+06	1.69387e+06	1.09362e+06	1.39253e+06	300130	21.5529	NP	NP	NP	NA	NA	NA	1.33223e+07	1.9451e+07	5.8485e+06	1.28739e+07	6.81232e+06	52.9156	NP	NP	NP	NA	NA	NA	5.18581e+06	4.50006e+06	8.74735e+06
	C18:3	505.257	[M-H]-	34.5	215049	148979	233630	199219	44490	22.3321	395512	413157	375310	394660	18938.2	4.7986	NP	NP	NP	NA	NA	NA	165142	158405	146368	156638	9511.05	6.07198	NP	NP	NP	NA	NA	NA	399978	386496	162447	316307	133417	42.1797	NP	NP	NP	NA	NA	NA	NP	NP	NP
	C18:2	507.272	[M-H]-	31	522578	571636	664676	586297	72174.9	12.3103	559003	680488	767301	668931	104629	15.6412	256472	299059	257365	270965	24334.1	8.98054	634755	798389	801643	744929	95427.7	12.8103	287126	314245	418971	340114	69625.6	20.4713	725352	782830	704358	737514	40624.9	5.50836	NP	NP	NP	NA	NA	NA	465987	558050	758541
	C18:1	509.288	[M-H]-	32	242174	366081	388263	332173	78726.2	23.7004	151920	322911	411564	295465	131980	44.6685	160282	264479	301476	242079	73214.3	30.2439	404533	442637	600601	482590	103961	21.5423	375842	480007	573474	476441	98864.1	20.7505	585325	622043	684034	630467	49891.1	7.91336	132149	135617	185751	151173	29996	19.8422	324493	383957	580566
	C20:4	531.272	[M-H]-	31	6.43946e+06	5.16579e+06	5.18407e+06	5.59644e+06	730138	13.0465	8.32945e+06	1.02279e+07	9.26388e+06	9.27373e+06	949243	10.2358	1.37197e+06	1.36575e+06	1.08223e+06	1.27332e+06	165518	12.9989	5.72124e+06	6.31649e+06	5.62609e+06	5.88794e+06	374171	6.35487	1.57776e+06	1.49913e+06	1.77325e+06	1.61671e+06	141149	8.73059	1.75877e+07	1.70527e+07	6.13561e+06	1.3592e+07	6.46297e+06	47.5498	NP	NP	NP	NA	NA	NA	2.78487e+06	2.84301e+06	4.06861e+06
	C20:3	533.288	[M-H]-	32.5	3.18409e+06	2.30398e+06	2.09609e+06	2.52806e+06	577576	22.8467	2.08969e+06	2.63531e+06	2.24852e+06	2.32451e+06	280636	12.0729	1.31381e+06	1.32186e+06	1.27384e+06	1.30317e+06	25719.7	1.97362	4.76157e+06	4.82724e+06	4.05582e+06	4.54821e+06	427684	9.40334	3.03556e+06	3.85562e+06	4.01692e+06	3.63604e+06	526241	14.4729	1.28531e+07	1.14624e+07	7.10078e+06	1.04721e+07	3.0013e+06	28.66	741628	640411	589011	657017	77651.8	11.8188	2.14251e+06	2.07796e+06	3.03636e+06
	C20:2	535.304	[M-H]-	33.7	435881	467777	420988	441549	23903.9	5.41366	NP	NP	NP	NA	NA	NA	457341	406096	380097	414511	39303.8	9.48195	403579	479464	417073	433372	40482.9	9.34138	331876	485858	480443	432726	87380.5	20.193	1.31393e+06	1.34635e+06	1.12342e+06	1.26124e+06	120448	9.55	463942	358852	337744	386846	67596	17.4736	433926	459158	487326
	C22:3	561.319	[M-H]-	34.8	157157	125553	84995.7	122569	36173.2	29.5127	272291	268984	105170	215482	95547	44.3411	291573	248386	176741	238900	58000.4	24.2781	1.01552e+06	729565	577356	774149	222460	28.7361	297209	257606	219619	258144	38797.8	15.0295	2.88259e+06	3.33053e+06	2.62821e+06	2.94711e+06	355578	12.0653	NP	NP	NP	NA	NA	NA	821690	894794	1.18559e+06
	C32:2	717.471	[M-H]-	34.1	366156	274699	345415	328757	47950.5	14.5854	456549	533759	501643	497317	38786.3	7.79911	NP	NP	NP	NA	NA	NA	444210	417648	351967	404608	47483.9	11.7358	NP	NP	NP	NA	NA	NA	1.89277e+06	1.85139e+06	823305	1.52249e+06	605865	39.7943	NP	NP	NP	NA	NA	NA	632852	579990	670644
	C32:0	721.502	[M-H]-	36	2.71536e+07	1.91668e+07	2.43906e+07	2.35703e+07	4.05608e+06	17.2084	1.54155e+07	1.22989e+07	9.81479e+06	1.25097e+07	2.80628e+06	22.4328	1.30647e+07	1.04267e+07	1.04973e+07	1.13296e+07	1.50312e+06	13.2672	9.61105e+06	1.01754e+07	7.75835e+06	9.18161e+06	1.26447e+06	13.7718	1.34124e+07	1.25844e+07	1.07774e+07	1.22581e+07	1.34747e+06	10.9925	2.60636e+07	2.29822e+07	1.67537e+07	2.19332e+07	4.74277e+06	21.6238	3.50041e+06	3.3251e+06	2.57979e+06	3.1351e+06	488835	15.5923	1.89417e+07	1.75457e+07	1.99925e+07
	C34:4	741.471	[M-H]-	35	2.89889e+07	2.24092e+07	2.87408e+07	2.6713e+07	3.72926e+06	13.9605	4.38441e+07	4.71006e+07	4.19917e+07	4.43121e+07	2.58642e+06	5.83682	3.86572e+06	3.7579e+06	3.82494e+06	3.81619e+06	54439.9	1.42655	2.25392e+07	2.45086e+07	1.97083e+07	2.2252e+07	2.41299e+06	10.8439	2.01133e+06	2.08102e+06	2.11838e+06	2.07024e+06	54334.6	2.62455	4.09033e+07	4.06787e+07	1.9016e+07	3.35327e+07	1.25723e+07	37.4928	643178	698541	367254	569657	177459	31.1519	9.52847e+06	9.80327e+06	1.41601e+07
	C34:3	743.486	[M-H]-	33.5	2.61595e+07	1.95041e+07	2.62432e+07	2.39689e+07	3.8669e+06	16.133	4.39835e+07	4.44611e+07	4.1649e+07	4.33645e+07	1.50474e+06	3.46998	8.97259e+06	8.09514e+06	7.56946e+06	8.21239e+06	708876	8.63178	3.2745e+07	3.31177e+07	3.33083e+07	3.3057e+07	286519	0.866741	7.21364e+06	7.7759e+06	7.3171e+06	7.43555e+06	299261	4.02473	5.84061e+07	6.02212e+07	5.29651e+07	5.71975e+07	3.77605e+06	6.60178	2.8706e+06	2.80223e+06	1.92466e+06	2.5325e+06	527511	20.8297	3.47349e+07	3.54843e+07	3.84639e+07
	C34:1	747.518	[M-H]-	34.5	4.03861e+07	2.69304e+07	3.642e+07	3.45788e+07	6.91424e+06	19.9956	1.0971e+07	7.17653e+06	5.84638e+06	7.99796e+06	2.65922e+06	33.2487	1.84425e+07	1.44135e+07	1.38343e+07	1.55634e+07	2.51012e+06	16.1283	1.28318e+07	1.39767e+07	6888931	1.12325e+07	3.80492e+06	33.8743	1.03994e+07	12422609	1.01711e+07	1.09977e+07	1.23929e+06	11.2687	6.11392e+07	5.56706e+07	2.70129e+07	4.79409e+07	1.83293e+07	38.233	7.4278e+06	6.84638e+06	5.24597e+06	6.50671e+06	1.12988e+06	17.3648	2.48167e+07	2.41735e+07	3.02013e+07
Phosphatidylinositols (PIs)	C18:4	591.257	[M-H]-	24.5	826843	764065	953203	848037	96333.8	11.3596	583044	600656	539402	574367	31535.7	5.49052	742265	593533	824068	719955	116876	16.2337	1.47314e+06	1.35699e+06	977483	1.2692e+06	259227	20.4244	2.20886e+06	2.68385e+06	2.80855e+06	2.56709e+06	316438	12.3267	3.17011e+06	4.35053e+06	3.01032e+06	3.51032e+06	732015	20.8532	508230	767565	431704	569167	176027	30.9271	1.88051e+06	2.01111e+06	1.76259e+06
	C18:3	595.288	[M-H]-	25	NP	NP	NP	NA	NA	NA	NP	NP	NP	NA	NA	NA	NP	NP	NP	NA	NA	NA	NP	NP	NP	NA	NA	NA	NP	NP	NP	NA	NA	NA	656142	737258	262229	551876	254100	46.0428	NP	NP	NP	NA	NA	NA	221543	162856	297160
	C18:2	597.304	[M-H]-	26	NP	NP	NP	NA	NA	NA	NP	NP	NP	NA	NA	NA	NP	NP	NP	NA	NA	NA	NP	NP	NP	NA	NA	NA	NP	NP	NP	NA	NA	NA	819592	898464	235682	651246	362043	55.5923	NP	NP	NP	NA	NA	NA	156663	125629	320896
	C22:5	647.32	[M-H]-	30	422799	277221	548836	416286	135925	32.6518	98890.7	111564	99377.3	103277	7180.81	6.95293	75575.8	70644.9	60588.7	68936.5	7638.18	11.08	174408	162129	74259.8	136932	54621.9	39.8898	69120.2	66260.1	36428.3	57269.5	18105.6	31.6148	735690	1.05129e+06	198737	661905	431038	65.1208	NP	NP	NP	NA	NA	NA	251272	282744	355297
	C22:4	649.335	[M-H]-	31.4	NP	NP	NP	NA	NA	NA	NP	NP	NP	NA	NA	NA	NP	NP	NP	NA	NA	NA	NP	NP	NP	NA	NA	NA	NP	NP	NP	NA	NA	NA	432937	566169	116631	371912	230899	62.0842	NP	NP	NP	NA	NA	NA	124833	145229	193091
	C34:2	833.518	[M-H]-	35.3	1.69327e+06	1.31025e+06	1.65141e+06	1.55165e+06	210096	13.5402	2.36765e+06	2.64166e+06	1.99181e+06	2.33371e+06	326251	13.9799	1.03042e+06	716134	540835	762464	248060	32.5339	1.7026e+06	1.88977e+06	1.60717e+06	1.73318e+06	143758	8.29447	1.7174e+06	1.84636e+06	1.58588e+06	1.71655e+06	130245	7.5876	4.2371e+06	4.16502e+06	3.30035e+06	3.90082e+06	521274	13.3632	1.11592e+06	1.05494e+06	731981	967614	206328	21.3234	4.68308e+06	4.32922e+06	4.68423e+06
	C34:1	835.534	[M-H]-	36.2	1.96747e+06	1.34303e+06	1.98339e+06	1.76463e+06	365202	20.6956	1.77272e+06	1.80379e+06	1.39971e+06	1.65874e+06	224860	13.5561	1.25789e+06	980016	890389	1.04277e+06	191619	18.376	1.87017e+06	1.8278e+06	1.25168e+06	1.64988e+06	345505	20.9412	2.8387e+06	2.86702e+06	2.33525e+06	2.68033e+06	299178	11.162	3.09711e+06	3.3705e+06	2.52776e+06	2.99846e+06	429942	14.3388	778873	810640	629167	739560	96913.9	13.1043	1.90324e+06	1.72926e+06	2.12888e+06
	C36:5	855.502	[M-H]-	32.5	145154	117769	154738	139220	19185.5	13.7807	226643	308889	233027	256186	45753.6	17.8595	NP	NP	NP	NA	NA	NA	183613	247750	184576	205313	36754.7	17.9018	NP	NP	NP	NA	NA	NA	746180	697314	311348	584948	238200	40.7216	NP	NP	NP	NA	NA	NA	444700	413379	415237
	C36:4	857.518	[M-H]-	33.5	151956	116092	171427	146492	28069.2	19.1609	203345	224094	165094	197511	29929.1	15.1531	128102	105639	97895.1	110546	15689.7	14.193	175889	649524	181331	335582	271896	81.0223	271708	321160	238527	277132	41582.3	15.0045	503053	548696	427169	492973	61387.5	12.4525	112843	122495	44027.5	93121.9	42790	45.9505	434412	419511	446437
Monoacylglycerols (MAGs)	C16:2	325.238	[M+H-H2O]+	30	2.80709e+07	2.73632e+07	2.16222e+07	2.56854e+07	3.53663e+06	13.769	3.165e+07	4.05501e+07	4.4498e+07	3.88994e+07	6.58114e+06	16.9184	7.46363e+06	8.34314e+06	2.78609e+06	6.19762e+06	2.98702e+06	48.1962	2.59252e+07	1.25828e+07	3.44158e+07	2.43079e+07	1.1006e+07	45.2773	1.61919e+07	1.41644e+07	2.09057e+07	1.70873e+07	3.45868e+06	20.2412	3.9388e+07	3.18789e+07	2.95704e+06	2.47413e+07	1.92357e+07	77.7473	1.10365e+06	1.0294e+06	995736	1.04293e+06	55215.1	5.29423	1.73677e+07	1.79706e+07	2.01592e+07
	C16:1	327.254	[M+H-H2O]+	31	1.52142e+06	1.67862e+06	1.26565e+06	1.48856e+06	208436	14.0025	1.34523e+06	1.78711e+06	2.01046e+06	1.71427e+06	338541	19.7484	1.03961e+06	1.16412e+06	723094	975607	227371	23.3056	2.68594e+06	1.09732e+06	2.72481e+06	2.16936e+06	928615	42.806	4.73945e+06	7.13097e+06	6.96992e+06	6.28011e+06	1.33668e+06	21.2843	3.34223e+06	3.27452e+06	577666	2.39814e+06	1.57694e+06	65.7568	1.99512e+06	1.23277e+06	1.8982e+06	1.7087e+06	415005	24.2878	1.26473e+06	1.3888e+06	1.86534e+06
	C16:0	329.269	[M+H-H2O]+	32	569886	735130	553029	619348	100624	16.2467	248430	262480	267286	259398	9798.22	3.77729	765806	668085	974939	802943	156761	19.5234	724765	501194	758666	661542	139896	21.1469	1.11788e+06	1.40607e+06	2.10733e+06	1.54376e+06	508897	32.9648	1.47981e+06	1.30006e+06	2.37297e+06	1.71761e+06	574623	33.4547	2.27045e+06	1.42854e+06	2.07943e+06	1.92614e+06	441391	22.9159	388706	431667	545960
	C18:2	345.264	[M+H-H2O]+	38	222795	189974	228215	213661	20692.1	9.68454	205723	230211	230029	221988	14086.1	6.34546	182021	266161	294216	247466	58387.4	23.5941	331539	157525	220904	236656	88069.8	37.2143	467866	457634	241395	388965	127902	32.8825	343873	285315	135591	254926	107415	42.1357	200769	85934.6	NP	143352	81200	56.6439	531680	429664	339331
	C18:3	351.254	[M+H-H2O]+	34	224139	203503	124974	184205	52323.3	28.4049	424078	571541	667765	554462	122738	22.1364	193844	161359	136323	163842	28841	17.6029	927334	399385	507649	611456	278863	45.6064	230007	122527	123065	158533	61898.8	39.0447	256219	215937	125381	199179	67009.4	33.6428	86590.1	90084.4	97776.9	91483.8	5723.2	6.25598	192455	167195	111164
	C18:2	353.269	[M+H-H2O]+	32	1.75143e+06	1.9838e+06	1.50225e+06	1.74583e+06	240827	13.7945	3.51918e+06	4.98662e+06	5.73813e+06	4.74798e+06	1.12856e+06	23.7693	947674	999047	575797	840839	230966	27.4685	4.53161e+06	2.37592e+06	5.15756e+06	4.02169e+06	1.45924e+06	36.2842	1.53201e+06	1.39645e+06	2.17383e+06	1.70076e+06	415256	24.4158	7.99987e+06	7.97864e+06	794348	5.59095e+06	4.154e+06	74.2985	490908	297171	375726	387935	97443.5	25.1185	2.15779e+06	2.13246e+06	2.37132e+06
	C18:1	355.285	[M+H-H2O]+	33	582028	726874	566895	625266	88320	14.1252	574382	814230	836015	741542	145174	19.5773	675348	518113	385894	526452	144907	27.5252	1.22456e+06	448518	699133	790737	396048	50.0859	522143	369167	377547	422952	86003.8	20.3341	1.78021e+06	1.42521e+06	600757	1.26872e+06	605097	47.6933	1.14938e+06	768449	623397	847074	271661	32.0705	1.20802e+06	1.14186e+06	785934
	C18:0	357.3	[M+H-H2O]+	34	108998	208276	209765	175680	57752.9	32.8739	74238.1	46444.5	58748.6	59810.4	13927.2	23.2856	404562	392981	254960	350835	83231.2	23.7238	617889	241556	229816	363087	220743	60.7962	337656	225288	248942	270628	59240	21.8898	2.82875e+06	2.96998e+06	325617	2.04145e+06	1.48763e+06	72.8713	110186	113674	112053	111971	1745.14	1.55856	483254	468883	609864
	C20:4	377.269	[M+H-H2O]+	34	1.44004e+06	1.81092e+06	1.40162e+06	1.55086e+06	226036	14.5748	1.25668e+06	2.26439e+06	2.21893e+06	1.91333e+06	569132	29.7456	1.70228e+06	1.50077e+06	1.10288e+06	1.43531e+06	305013	21.2507	4.58305e+06	1.51716e+06	2.44046e+06	2.84689e+06	1.57283e+06	55.2474	1.6899e+06	1.06588e+06	1.00133e+06	1.25237e+06	380282	30.3649	5.18064e+06	3.89609e+06	1.00923e+06	3.36199e+06	2.13638e+06	63.5451	3.26655e+06	2.0306e+06	1.46497e+06	2.25404e+06	921338	40.8749	4.11616e+06	2.96984e+06	1.92243e+06
	C20:3	379.285	[M+H-H2O]+	35	566490	497371	551422	538428	36346	6.75039	219589	209430	211214	213411	5424.1	2.54162	1.24364e+06	929654	921488	1.03159e+06	183682	17.8056	1.6646e+06	401560	428437	831533	721584	86.7775	1.74148e+06	1.24796e+06	1.07517e+06	1.35487e+06	345780	25.5213	3.9656e+06	2.02017e+06	407869	2.13121e+06	1.78146e+06	83.5891	2.79023e+06	1.90662e+06	1.57765e+06	2.0915e+06	627077	29.9822	2.04687e+06	1.36147e+06	958774
	C20:2	381.3	[M+H-H2O]+	37	206796	180484	266779	218020	44228.4	20.2864	133626	167733	130521	143960	20646.3	14.3417	194676	336427	492422	341175	148930	43.652	149071	72925.1	179302	133766	54815	40.9783	236677	160405	214355	203813	39213.8	19.2401	77623.6	81024.7	241887	133512	93870.8	70.3091	252822	169752	170498	197691	47746.8	24.1523	162263	104114	74690.3
	C22:2	427.342	[M+H]+	35.5	2.23065e+06	2.65747e+06	2.65526e+06	2.51446e+06	245792	9.77515	1.25369e+06	1.81913e+06	2.52224e+06	1.86502e+06	635522	34.0759	1.52204e+06	2.15263e+06	1.8196e+06	1.83142e+06	315459	17.2248	403913	291428	1.14854e+06	614627	465791	75.7843	1.09742e+06	1.22242e+06	1.91132e+06	1.41039e+06	438301	31.0766	91208.6	148153	92260.4	110541	32577.3	29.4709	2.87412e+06	2.6849e+06	2.1925e+06	2.58384e+06	351864	13.6179	166204	172777	239004
Diacylglycerols (DAGs)	C30:2	537.452	[M+H]+	45.5	1.17951e+06	1.39928e+06	841446	1.14008e+06	281000	24.6474	2.12957e+06	2.45271e+06	3.42264e+06	2.6683e+06	672955	25.2203	632286	627754	701843	653961	41529.3	6.35043	2.53533e+06	864020	1.11644e+06	1.50526e+06	900950	59.8533	479613	340519	149909	323347	165522	51.19	1.76784e+06	367980	535116	890311	764541	85.8734	74449.1	64475.4	31969.4	56964.6	22213.5	38.9953	741582	613008	588466
	C32:1	549.488	[M+H-H2O]+	42	449261	438966	481293	456507	22074.3	4.83549	434852	405489	385897	408746	24639.5	6.02807	351851	370523	275048	332474	50601	15.2196	NP	NP	NP	NA	NA	NA	354628	367612	290184	337475	41466.3	12.2872	NP	NP	NP	NA	NA	NA	493748	451668	413076	452831	40348.5	8.91029	NP	NP	NP
	C32:0	551.504	[M+H-H2O]+	42	1.79401e+06	2.68338e+06	2.15823e+06	2.21187e+06	447106	20.2139	1.27509e+06	1.12367e+06	964766	1.12118e+06	155179	13.8408	2.27311e+06	2.32388e+06	1.64501e+06	2.08066e+06	378146	18.1743	NP	NP	NP	NA	NA	NA	1.85647e+06	1.88298e+06	1.4204e+06	1.71995e+06	259754	15.1024	NP	NP	NP	NA	NA	NA	1.87352e+06	1.97721e+06	1.55873e+06	1.80315e+06	217938	12.0865	NP	NP	NP
	C32:4	561.452	[M+H]+	37	97591.8	139490	125228	120770	21301.9	17.6384	256686	261385	303505	273859	25781.8	9.41429	179657	271159	265644	238820	51310.8	21.4851	186888	170288	321641	226272	83007.7	36.6848	324148	356342	260493	313661	48777.4	15.551	264032	158042	170153	197409	58013.8	29.3876	135322	162945	153460	150576	14035.7	9.32134	244893	196243	284567
	C32:3	563.468	[M+H]+	39	261071	314495	406395	327320	73506.4	22.457	280131	261501	230889	257507	24863	9.65525	275786	311142	197843	261590	57967.8	22.1598	338467	194076	257990	263511	72353.8	27.4576	257218	151705	170986	193303	56184.9	29.0657	429739	373859	NP	401799	39513.3	9.8341	113662	109217	90801.9	104560	12120.7	11.5921	236947	203097	181149
	C34:4	571.473	[M+H-H2O]+	42	1.5181e+06	1.54969e+06	1.83553e+06	1.63444e+06	174864	10.6987	3.93492e+06	3.95165e+06	4.19221e+06	4.02626e+06	143959	3.5755	NP	NP	NP	NA	NA	NA	1.95653e+06	1.78077e+06	1.74365e+06	1.82698e+06	113718	6.22434	NP	NP	NP	NA	NA	NA	1.75631e+06	1.20939e+06	627685	1.1978e+06	564401	47.12	NP	NP	NP	NA	NA	NA	1.04174e+06	1.13118e+06	1.19686e+06
	C34:3	573.488	[M+H-H2O]+	42	1.75546e+06	1.20561e+06	1.54345e+06	1.50151e+06	277311	18.4689	1.66529e+06	1.75664e+06	2.03906e+06	1.82033e+06	194855	10.7043	523602	681174	879451	694742	178312	25.6659	1.64704e+06	1.59032e+06	2.08372e+06	1.77369e+06	269986	15.2217	471594	373524	401098	415406	50576.5	12.1752	3.82565e+06	3.64584e+06	3.05656e+06	3.50935e+06	402298	11.4636	617337	565787	542341	575155	38365.4	6.67045	2.08778e+06	2.87902e+06	2.72634e+06
	C34:1	577.52	[M+H-H2O]+	43	2.40895e+06	2.48017e+06	2.92153e+06	2.60355e+06	277672	10.6651	745205	735988	680966	720719	34734.7	4.81944	3.30564e+06	3.27463e+06	3.49357e+06	3.35795e+06	118475	3.52821	1.2323e+06	1.00187e+06	986127	1.07343e+06	137812	12.8384	3.78604e+06	3.99246e+06	3.62594e+06	3.80148e+06	183748	4.83359	3.30152e+06	3.1286e+06	2.29942e+06	2.90985e+06	535666	18.4087	4.37705e+06	4.13842e+06	4.143e+06	4.21949e+06	136473	3.23435	3.23382e+06	3.0688e+06	3.66613e+06
	C34:5	587.468	[M+H]+	40	2.39498e+06	2.10241e+06	2.22575e+06	2.24104e+06	146882	6.55416	3.62027e+06	3.72525e+06	4.3998e+06	3.9151e+06	423024	10.8049	2.23265e+06	4.07707e+06	4.28871e+06	3.53281e+06	1.13093e+06	32.0122	1.43752e+06	1.41188e+06	2.78156e+06	1.87699e+06	783488	41.7417	7.8255e+06	7.29174e+06	6.35787e+06	7.15837e+06	742851	10.3774	1.52815e+06	1.11738e+06	575855	1.0738e+06	477641	44.4816	4.8203e+06	6.12186e+06	4.66778e+06	5.20331e+06	799134	15.3582	1.52085e+06	1.4685e+06	2.01811e+06
	C34:4	589.483	[M+H]+	39	1.83292e+06	2.18326e+06	1.79127e+06	1.93582e+06	215303	11.1221	1.10655e+06	1.09953e+06	1.11058e+06	1.10555e+06	5592.37	0.505843	2.8642e+06	3.43909e+06	2.58971e+06	2.96433e+06	433455	14.6223	2.89004e+06	1.73386e+06	1.99683e+06	2.20691e+06	606042	27.4611	7.6273e+06	6.85135e+06	4.94644e+06	6.47503e+06	1.37948e+06	21.3046	4.78047e+06	4.03104e+06	902699	3.23807e+06	2.05691e+06	63.5227	6.10157e+06	6.57496e+06	5.63295e+06	6.10316e+06	471006	7.71741	3.01966e+06	2939818	3.66642e+06
	C34:3	591.499	[M+H]+	42	684223	618244	740815	681094	61345.5	9.00691	711252	866327	764493	780691	78795.7	10.0931	647970	826739	1.07713e+06	850613	215573	25.3433	685234	697364	766611	716403	43902.5	6.12819	943155	738890	902463	861502	108117	12.5498	891298	596445	681337	723026	151783	20.9928	862880	858178	808119	843059	30349.8	3.59996	1.75e+06	1.56729e+06	999295
	C36:3	601.52	[M+H-H2O]+	43	349757	300421	330277	326819	24849.1	7.60333	NP	NP	NP	NA	NA	NA	1.02892e+06	1.09125e+06	1.11716e+06	1.07911e+06	45356.7	4.20315	NP	NP	NP	NA	NA	NA	1.56575e+06	1.62505e+06	1.62505e+06	1.60529e+06	34237.7	2.13281	NP	NP	NP	NA	NA	NA	3.06496e+06	2.99312e+06	3.26323e+06	3.1071e+06	139899	4.50256	446220	315793	375966
	C36:2	603.535	[M+H-H2O]+	43.5	523790	508082	552734	528202	22650.8	4.28829	296207	235586	232049	254614	36064.1	14.1642	2.27851e+06	2.06099e+06	2.44438e+06	2.26129e+06	192273	8.5028	266469	175151	252433	231351	49174	21.2552	4.39417e+06	4.70654e+06	4.00124e+06	4.36731e+06	353413	8.09224	786895	665094	494996	648995	146614	22.5909	5.38623e+06	5.54383e+06	5.5703e+06	5.50012e+06	99515.9	1.80934	1.09271e+06	1.02559e+06	1.07968e+06
	C36:6	613.483	[M+H]+	39	1.59816e+06	1.64967e+06	1.81974e+06	1.68919e+06	115952	6.86436	1.04065e+06	938804	875522	951659	83312.3	8.75443	1.23157e+06	1.51643e+06	1.17802e+06	1.30867e+06	181904	13.8999	1.52069e+06	698575	704479	974583	472956	48.529	1.41588e+06	1.39055e+06	1.04155e+06	1.28266e+06	209188	16.3089	2.68116e+06	2.25783e+06	293483	1.74416e+06	1.27403e+06	73.0454	602563	492205	321105	471958	141817	30.0487	2.03563e+06	2.02055e+06	1.91639e+06
	C36:5	615.499	[M+H]+	40	472888	492370	523433	496230	25492.5	5.13724	427286	344960	330576	367607	52181	14.1948	1.28202e+06	1.52146e+06	1.16728e+06	1.32359e+06	180708	13.6529	1.42273e+06	693045	687778	934517	422811	45.2438	1.73033e+06	1.80464e+06	1.43209e+06	1.65569e+06	197175	11.909	3.94292e+06	3.49173e+06	834288	2.75631e+06	1.67974e+06	60.9416	878987	885271	797118	853792	49181.9	5.76041	4.93909e+06	5.19328e+06	4.79031e+06
	C36:4	617.514	[M+H]+	42	325657	290591	534405	383551	131814	34.3668	208094	272507	203509	228036	38581	16.9188	684543	877499	1.87965e+06	1.14723e+06	641587	55.9249	128951	173230	303809	201997	90909.4	45.0054	1.33222e+06	1.2846e+06	1.4213e+06	1.34604e+06	69388.3	5.15499	433096	434811	949114	605674	297429	49.1072	2.67325e+06	2.539e+06	2.63023e+06	2.61416e+06	68553.4	2.62239	564307	639789	618076
	C36:3	619.53	[M+H]+	43	151112	130714	189932	157253	30082.8	19.1303	67203.5	33924.2	18498	39875.2	24892.1	62.425	486534	593353	948174	676021	241668	35.7486	23155.1	15810.9	33612.1	24192.7	8945.85	36.9775	1.0366e+06	1.1832e+06	987416	1.06907e+06	101852	9.52712	57418.3	18526.9	268593	114846	134561	117.167	2.06662e+06	1.95471e+06	2.21301e+06	2.07811e+06	129535	6.23328	260231	186191	209200
	C38:5	643.53	[M+H]+	43.5	204634	84469	144364	144489	60082.8	41.5829	47976.6	26452.9	21960.4	32130	13906.2	43.2812	624839	743160	1.99212e+06	1.12004e+06	757560	67.6368	43571.8	NP	28845	36208.4	10413.5	28.7598	1.22165e+06	1.36385e+06	1.2626e+06	1.2827e+06	73201.1	5.70679	111716	29059.3	548673	229816	279214	121.494	1.54858e+06	1.68318e+06	1.83243e+06	1.68806e+06	141992	8.41156	231122	207125	179792
Triacylglycerols (TAGs)	C40:2	708.614	[M+NH4]+	45	301032	608825	650381	520079	190835	36.6935	201680	195060	227552	208098	17170.4	8.25114	1.24346e+06	1.07291e+06	568704	961692	350859	36.4835	342340	167932	238150	249474	87753.6	35.1755	409253	229965	292617	310612	90988.6	29.2934	194538	60306	45641	100162	82060.4	81.928	106656	94314.5	102837	101269	6318.55	6.23935	590282	601423	809851
	C40:1	710.63	[M+NH4]+	45	213266	507305	575590	432054	192527	44.5609	NP	NP	NP	NA	NA	NA	1.26221e+06	1.01534e+06	601695	959749	333750	34.7747	271524	138621	160265	190137	71309.4	37.5043	484793	278072	357621	373495	104271	27.9176	168797	28816.3	66033.5	87882.2	72502.7	82.5	116815	107743	115617	113392	4928.63	4.34655	329143	366075	504976
	C40:0	712.645	[M+NH4]+	45.5	61276.8	95089.3	143229	99864.9	41184.1	41.2398	46239.5	44640.4	47434.5	46104.8	1401.93	3.04074	295120	232489	287869	271826	34259.4	12.6034	60486.2	29804.1	47343.6	45877.9	15393.4	33.5531	122656	95321.9	140496	119491	22752.8	19.0414	46585.3	15249.9	154203	72012.9	72883.1	101.208	40029.8	44109.4	51962.2	45367.1	6064.82	13.3683	24799.2	25691.5	53089.9
	C42:1	738.661	[M+NH4]+	45.5	62000.8	42945.5	55095.5	53347.3	9647.21	18.0838	85861.1	78545	66921.1	77109.1	9551.27	12.3867	69996.5	67858.8	77797.4	71884.2	5231.33	7.27744	44985.2	39754.1	38091.4	40943.5	3597.51	8.78652	80929.3	84953.6	69767.3	78550	7867.73	10.0162	87973	18081.2	34795	46949.7	36496.9	77.736	75937	84802.2	65183.8	75307.7	9824.3	13.0456	70184.6	61732	62692
	C44:4	760.645	[M+NH4]+	40	NP	NP	NP	NA	NA	NA	NP	NP	NP	NA	NA	NA	44626.7	53384.8	36478.5	44830	8455	18.8601	NP	NP	NP	NA	NA	NA	74454.2	62738.6	47246.2	61479.7	13647.7	22.1987	38750.1	NP	NP	38750.1	NA	NA	52248.9	46282.2	40671.8	46400.9	5789.45	12.477	71623.4	61271.8	48209
	C44:3	762.661	[M+NH4]+	45.5	NP	NP	NP	NA	NA	NA	NP	NP	NP	NA	NA	NA	79897.5	84223.9	63262.2	75794.6	11066.8	14.601	NP	NP	NP	NA	NA	NA	108816	108710	90570.9	102699	10503.3	10.2273	65137.7	11009.2	NP	38073.4	38274.6	100.528	92667.6	91131.9	79480.6	87760.1	7211.21	8.21696	84165.9	72917.1	77811.6
	C44:2	764.677	[M+NH4]+	45.5	25783.2	21756	24559	24032.7	2064.49	8.59034	40919.8	51084.3	42764.8	44922.9	5415.04	12.0541	45656.3	47215	64852.6	52574.6	10661.5	20.2789	29483	24189.8	38277.3	30650	7115.9	23.2166	73546	83349.1	68242.9	75046	7663.98	10.2124	61675.3	29535.2	35863.8	42358.1	17025.8	40.195	82353.8	89703.5	78547.8	83535	5670.88	6.78863	56652.3	59734.2	81759.8
	C44:1	766.692	[M+NH4]+	46	12574.8	12230.2	20808.6	15204.5	4856.28	31.9397	24541	19732.6	55143.3	33139	19207.4	57.9601	NP	NP	NP	NA	NA	NA	NP	NP	37049.5	37049.5	NA	NA	18343.9	21203.1	19737.2	19761.4	1429.77	7.23518	21281.5	24385.7	45404.8	30357.4	13123.6	43.2303	21048.7	28049.5	32187.2	27095.1	5630.26	20.7796	21296.2	18005.7	22652.2
	C46:5	786.661	[M+NH4]+	42	24915.3	33265.4	31399.6	29860.1	4382.72	14.6775	NP	NP	NP	NA	NA	NA	88221.1	113585	69591.6	90466	22082.5	24.4098	NP	NP	NP	NA	NA	NA	130717	113376	91633.9	111909	19582.6	17.4987	78088.4	NP	NP	78088.4	NA	NA	67202.8	57666.8	54977.3	59949	6424.3	10.7163	112719	86349.9	68640.4
	C46:4	788.677	[M+NH4]+	46	28767.4	41628.6	50297.7	40231.2	10832.9	26.9266	NP	NP	NP	NA	NA	NA	96922.6	102273	86547.2	95247.7	7995.69	8.39463	NP	NP	NP	NA	NA	NA	130747	131972	123139	128619	4785.11	3.72037	97610.1	23497.2	NP	60553.6	52405.8	86.5444	107289	108673	91688.3	102550	9432.02	9.19747	103708	80464.2	87163.1
	C46:3	790.692	[M+NH4]+	46	58413.7	85274.1	78890.6	74192.8	14032.9	18.9141	26533.7	14435.9	21122.5	20697.4	6060.07	29.2795	117655	123743	128781	123393	5571.17	4.51499	28576.7	19986.2	18785	22449.3	5340.4	23.7888	106715	120923	108512	112050	7736.47	6.90447	124532	58143.3	51557.7	78077.6	40365.1	51.6987	108379	108711	108792	108627	219.037	0.201641	133468	118682	120642
	C46:2	792.708	[M+NH4]+	46	44483.6	57736.8	66408.4	56209.6	11041.9	19.6442	42304	32037.9	35619.8	36653.9	5210.61	14.2157	88487.4	80072.1	126928	98495.8	24979.8	25.3613	53516	35419	54801.1	47912	10838.3	22.6213	81126.4	88638.9	82874.2	84213.2	3931.14	4.66808	112990	80375.9	110246	101204	18089.7	17.8745	87670.7	93492.2	89709.4	90290.8	2953.98	3.27163	89256.6	87092.1	96510.6
	C46:1	794.724	[M+NH4]+	46	33435.4	31801.5	47437.6	37558.2	8594.72	22.8838	51036.6	44478	45982.6	47165.7	3435.66	7.28423	55861.1	49170.8	104674	69901.9	30298.6	43.3445	41124.8	27240.3	79358.2	49241.1	26990.3	54.8124	40624	51889.8	47456.2	46656.6	5675.3	12.164	53808.2	52344.5	112133	72762	34104.4	46.8712	48846.8	54425.5	53145.7	52139.3	2922.32	5.60482	30286.8	39375.6	48074.6
	C48:6	812.677	[M+NH4]+	45.5	877597	1.0826e+06	1.48943e+06	1.14987e+06	311413	27.0824	151166	90475.7	159542	133728	37691	28.1848	2.31701e+06	2.72962e+06	1.97558e+06	2.34074e+06	377580	16.1308	171340	85110.8	59113.6	105188	58745.2	55.8478	2.75331e+06	2.34305e+06	2.16939e+06	2.42191e+06	299843	12.3804	769175	128616	153992	350595	362723	103.46	1.23422e+06	1.19194e+06	999710	1.14196e+06	124990	10.9452	1.22352e+06	1.05194e+06	895575
	C48:5	814.692	[M+NH4]+	46	532446	654906	706402	631251	89357.8	14.1557	112005	65483.4	107267	94918.5	25601.4	26.972	1.15002e+06	1.16556e+06	1.31634e+06	1.21064e+06	91868.8	7.58847	129305	69490.5	67146.8	88647.5	35230.1	39.7418	1.4772e+06	1761314	1.4674e+06	1.56864e+06	166935	10.642	880099	334924	233287	482770	347830	72.0487	1.04562e+06	967007	967922	993518	45127.8	4.54222	1.27202e+06	1.08159e+06	1.08146e+06
	C48:4	816.708	[M+NH4]+	46	293362	405391	422356	373703	70092.2	18.7561	132442	75419.1	126784	111548	31416.4	28.1639	664043	692269	474635	610316	118347	19.3911	151010	77312.1	84122.9	104148	40726	39.1039	449361	551004	498244	499536	50833.9	10.1762	492379	349477	256029	365962	119034	32.5264	486553	476873	487427	483617	5857.23	1.21113	615926	547141	553666
	C48:3	818.724	[M+NH4]+	46.5	893206	1.19188e+06	1.21574e+06	1.10028e+06	179724	16.3345	393677	231817	426476	350657	104217	29.7205	1.50768e+06	1.54438e+06	1.39208e+06	1.48138e+06	79483.5	5.36551	390799	240715	249232	293582	84300	28.7143	1.06094e+06	1.24219e+06	1.18961e+06	1.16425e+06	93251.8	8.00963	812250	680261	555757	682756	128264	18.7863	1.02976e+06	1.09643e+06	958363	1.02819e+06	69046.4	6.71537	1.04649e+06	1.0014e+06	932582
	C48:2	820.739	[M+NH4]+	47	508498	695809	625173	609827	94593.5	15.5115	314414	226546	330477	290479	55946.8	19.2602	757892	757426	808231	774516	29198.5	3.7699	324729	198507	304149	275795	67719.8	24.5544	653408	714667	491256	619777	115440	18.626	617959	565251	588115	590441	26430.8	4.47645	735648	741613	653395	710219	49301.4	6.94172	607874	572246	598353
	C48:1	822.755	[M+NH4]+	47	210840	267682	249333	242618	29009.6	11.9569	230293	164451	229592	208112	37813	18.1696	311014	318946	442204	357388	73559.7	20.5826	223644	149557	337477	236893	94658.1	39.9582	299918	399593	311777	337096	54447.8	16.152	246342	317787	383783	315971	68738.3	21.7546	433907	465274	416815	438665	24577.3	5.60274	210930	222742	217416
	C50:8	836.677	[M+NH4]+	47	1.42525e+06	1.35903e+06	1.41778e+06	1.40069e+06	36269.5	2.58941	205596	185851	198566	196671	10008	5.0887	1.64016e+06	1.68736e+06	927046	1.41819e+06	425997	30.0381	304806	124580	80373.9	169920	118887	69.9667	1.80478e+06	927435	887277	1.2065e+06	518515	42.9769	1.00596e+06	93097.4	147814	415624	511979	123.183	466091	362245	364319	397552	59366	14.9329	1.41839e+06	1.13988e+06	1.03128e+06
	C50:7	838.692	[M+NH4]+	46	1.41442e+06	1.6116e+06	2.12368e+06	1.71657e+06	366100	21.3275	290014	185625	257487	244376	53415.6	21.858	2.92921e+06	3.57085e+06	2.83262e+06	3.11089e+06	401255	12.8984	380692	184095	125306	230031	133747	58.1428	3.74373e+06	2.91187e+06	3.24311e+06	3.29957e+06	418795	12.6924	1.55386e+06	357143	371291	760765	686878	90.2878	2.31278e+06	2.09438e+06	1.97072e+06	2.12596e+06	173203	8.14705	2.27445e+06	1.96199e+06	1.94594e+06
	C50:6	840.708	[M+NH4]+	46	8.40811e+06	9.15666e+06	1.13304e+07	9.63172e+06	1.51796e+06	15.76	2.48285e+06	946278	2.03443e+06	1.82119e+06	790170	43.3877	1.69283e+07	1.83894e+07	1.95313e+07	1.8283e+07	1.30477e+06	7.13653	2.18765e+06	1.17288e+06	973052	1.44453e+06	651271	45.0854	1.73418e+07	2.03707e+07	17969684	1.85607e+07	1.59862e+06	8.61292	5.83868e+06	3.21262e+06	2.73091e+06	3.9274e+06	1.67264e+06	42.5891	1.65852e+07	1.56533e+07	1.65976e+07	1.62787e+07	541633	3.32725	8.8483e+06	8.22807e+06	7.79148e+06
	C50:5	842.724	[M+NH4]+	46	3.68053e+06	4.15064e+06	4.04969e+06	3.96029e+06	247479	6.24901	1.29255e+06	771427	1.19454e+06	1.08617e+06	276950	25.4977	5.8091e+06	6.00175e+06	6.72587e+06	6.1789e+06	483380	7.82308	1.40853e+06	732650	717387	952855	394698	41.4226	6.70275e+06	7.97172e+06	7.08079e+06	7.25175e+06	651535	8.98452	4.10943e+06	2.8262e+06	2.14622e+06	3.02728e+06	996933	32.9316	8.94929e+06	8.74021e+06	8.47988e+06	8.72313e+06	235171	2.69595	5.91945e+06	5.47991e+06	5.32547e+06
	C50:4	844.739	[M+NH4]+	46	2.86999e+06	3.29851e+06	3.51319e+06	3.22723e+06	327467	10.147	1.41861e+06	719672	1.36373e+06	1.16734e+06	388661	33.2946	5.13663e+06	5.52735e+06	6.376e+06	5.67999e+06	633625	11.1554	1.49735e+06	869973	1.02097e+06	1.12943e+06	327449	28.9924	5.82102e+06	7.29171e+06	6.55148e+06	6.55474e+06	735352	11.2186	3.46821e+06	2.89347e+06	2.64327e+06	3.00165e+06	422979	14.0915	7.84056e+06	7.85228e+06	7.68348e+06	7.79211e+06	94254.6	1.20962	3.58642e+06	3.66544e+06	3.73755e+06
	C50:3	846.755	[M+NH4]+	46.5	2.09472e+06	2.78933e+06	2.74222e+06	2.54209e+06	388152	15.269	1.36658e+06	916802	1.56052e+06	1.2813e+06	330225	25.7726	3.6596e+06	3.79147e+06	3.5708e+06	3.67395e+06	111035	3.02221	1.43529e+06	864625	1.07204e+06	1.12399e+06	288858	25.6994	3.49438e+06	4.33958e+06	2.91491e+06	3.58296e+06	716453	19.9961	2.80172e+06	2.37803e+06	2.16167e+06	2.44714e+06	325573	13.3042	4.2157e+06	3.25152e+06	4.11001e+06	3.85908e+06	528805	13.7029	3.01316e+06	2.82587e+06	2.7539e+06
	C50:2	848.771	[M+NH4]+	47	2.27962e+06	3.29443e+06	2.75295e+06	2.77567e+06	507786	18.2942	2.14499e+06	1.62008e+06	2.30964e+06	2.0249e+06	360124	17.7848	3.2918e+06	3.5912e+06	3.84507e+06	3.57602e+06	276948	7.74457	2.30856e+06	1.49328e+06	2.19128e+06	1.99771e+06	440766	22.0636	2.8809e+06	3.65289e+06	3.15418e+06	3.22932e+06	391441	12.1215	2.78037e+06	2.90279e+06	3.7425e+06	3.14189e+06	523734	16.6694	3.7938e+06	3.87051e+06	3.73632e+06	3.80021e+06	67324.7	1.77161	3.21066e+06	3.12624e+06	2.80162e+06
	C50:1	850.786	[M+NH4]+	47	2.40523e+06	2.86148e+06	2.4245e+06	2.56374e+06	258037	10.0649	2.70062e+06	2.17845e+06	2.86728e+06	2.58211e+06	359381	13.9181	3.1327e+06	3.07033e+06	3.34195e+06	3.18166e+06	142278	4.4718	2.9621e+06	2.01217e+06	3.83315e+06	2.93581e+06	910775	31.023	2.36757e+06	3.0412e+06	2.37149e+06	2.59342e+06	387796	14.9531	2.12156e+06	3.1209e+06	3.8153e+06	3.01926e+06	851435	28.2002	2.78674e+06	2.59013e+06	2.81646e+06	2.73111e+06	122990	4.50331	2.08508e+06	2.2058e+06	1.99422e+06
	C52:9	862.692	[M+NH4]+	45.5	4.97632e+06	4.43843e+06	4.85897e+06	4.75791e+06	282830	5.94443	563977	574588	686861	608475	68090.6	11.1904	2.53057e+06	3.13816e+06	1.81586e+06	2.49487e+06	661870	26.5293	667796	276673	208947	384472	247692	64.4239	2.22464e+06	976078	895528	1.36542e+06	745202	54.5769	1.39426e+06	135116	215251	581543	704975	121.225	511150	415792	403187	443376	59031.2	13.314	2.56184e+06	2.09975e+06	1.71756e+06
	C52:8	864.708	[M+NH4]+	46	4.28472e+06	4.0553e+06	3.74132e+06	4.02711e+06	272795	6.77395	585813	510912	625659	574128	58259.1	10.1474	2.93077e+06	3.48065e+06	3.05904e+06	3.15682e+06	287687	9.1132	787748	365752	324160	492554	256491	52.0736	4.30599e+06	2.40665e+06	2.33072e+06	3.01446e+06	1.11915e+06	37.126	2.2473e+06	621135	648180	1.1722e+06	931157	79.4364	2.15124e+06	1.8198e+06	2.11028e+06	2.0271e+06	180695	8.91396	3.54098e+06	2.96589e+06	2.80927e+06
	C52:7	866.724	[M+NH4]+	46	6.15035e+06	6.13185e+06	7.79988e+06	6.69402e+06	957745	14.3075	1.62869e+06	740177	1.49076e+06	1.28654e+06	478164	37.1667	8.09192e+06	9.03473e+06	1.16892e+07	9.60527e+06	1.86525e+06	19.419	1.6445e+06	812441	792246	1.08306e+06	486321	44.9025	8.81072e+06	7.35445e+06	8.26999e+06	8.14505e+06	736126	9.03771	4.10021e+06	2.20891e+06	2.1257e+06	2.81161e+06	1.11674e+06	39.7189	6.00195e+06	5.60796e+06	6.66803e+06	6.09265e+06	535821	8.79456	4.61504e+06	4.20611e+06	4.54478e+06
	C52:6	868.739	[M+NH4]+	46	5.00387e+06	5.09763e+06	5.2696e+06	5.1237e+06	134771	2.63034	1.69011e+06	949606	1.61986e+06	1.41986e+06	408764	28.789	6.78748e+06	7.10562e+06	9.47719e+06	7.79009e+06	1.4697e+06	18.8662	1.76186e+06	979492	949617	1.23032e+06	460565	37.4345	7.91517e+06	7.75881e+06	7.98165e+06	7.88521e+06	114398	1.45079	5.00288e+06	3.41243e+06	3.0383e+06	3.81787e+06	1.04316e+06	27.323	6.50815e+06	6.36433e+06	7.07039e+06	6.64762e+06	373121	5.61285	5.63445e+06	5.42044e+06	5.43226e+06
	C52:5	870.755	[M+NH4]+	46	6.18575e+06	7.23553e+06	7.22796e+06	6.88308e+06	603915	8.7739	2.53676e+06	1.74638e+06	2.93834e+06	2.40716e+06	606455	25.1938	7.38238e+06	8.22063e+06	9.19127e+06	8.26476e+06	905252	10.9532	2.89856e+06	1.5823e+06	1.74225e+06	2.07437e+06	718234	34.6242	8.43682e+06	8.38564e+06	7.48609e+06	8.10285e+06	534742	6.59943	6.66979e+06	4.83762e+06	4.86631e+06	5.45791e+06	1.04962e+06	19.2312	7.05158e+06	6.47502e+06	7.87943e+06	7.13534e+06	705938	9.89354	8.90878e+06	8.44711e+06	8.06197e+06
	C52:4	872.771	[M+NH4]+	47	7.28107e+06	8.44704e+06	8.00399e+06	7.9107e+06	588556	7.44	3.9883e+06	2.51567e+06	4.25527e+06	3.58641e+06	936852	26.1223	8.65025e+06	9.34326e+06	1.15693e+07	9.85429e+06	1.52517e+06	15.4772	3.9894e+06	2.93328e+06	2.9848e+06	3.30249e+06	595438	18.0299	9.38271e+06	9.90895e+06	9.12459e+06	9.47208e+06	399745	4.22024	7.93146e+06	6.66545e+06	8.49816e+06	7.69836e+06	938325	12.1886	8.74465e+06	8.41939e+06	9.25194e+06	8.80532e+06	419579	4.76506	9.49162e+06	8.86865e+06	8.69628e+06
	C52:3	874.786	[M+NH4]+	47	6.36021e+06	7.2302e+06	6.85329e+06	6.81457e+06	436284	6.40223	5.43956e+06	3.50114e+06	5.11874e+06	4.68648e+06	1.03899e+06	22.17	8.26565e+06	8.65142e+06	1.08259e+07	9.24766e+06	1.38035e+06	14.9265	5.24121e+06	3.43804e+06	4.35736e+06	4.34554e+06	901643	20.7487	7.76323e+06	8.85635e+06	8.24307e+06	8.28755e+06	547916	6.61131	7.53116e+06	6.61034e+06	1.01713e+07	8.10427e+06	1.84838e+06	22.8075	7.82091e+06	7.84324e+06	9.44322e+06	8.36912e+06	930257	11.1153	8.17947e+06	8.19866e+06	7.40894e+06
	C52:2	876.802	[M+NH4]+	47	7.59074e+06	7.9588e+06	8.5426e+06	8.03072e+06	479987	5.97689	6.75786e+06	4.34614e+06	6.59332e+06	5.89911e+06	1.34742e+06	22.8411	9.74984e+06	9.5185e+06	1.12957e+07	1.0188e+07	966261	9.48428	6.94318e+06	4.74579e+06	6.88905e+06	6.19267e+06	1.25333e+06	20.2389	7.59814e+06	8.60213e+06	7.20526e+06	7.80184e+06	720367	9.23329	5.89146e+06	6.24876e+06	9.42593e+06	7.18872e+06	1.9457e+06	27.066	5.87913e+06	6.04744e+06	6.39551e+06	6.10736e+06	263351	4.31203	5.41474e+06	5.51769e+06	5.40446e+06
	C54:7	894.755	[M+NH4]+	46.5	2.25854e+06	2.42235e+06	2.20007e+06	2.29365e+06	115227	5.02373	578900	552465	742049	624471	102680	16.4426	1.00674e+06	1.26621e+06	1.45768e+06	1.24355e+06	226325	18.2	700429	356170	397979	484859	187856	38.7443	780909	456740	604053	613901	162309	26.439	1.78455e+06	1.08856e+06	1.18796e+06	1.35369e+06	376430	27.8077	207657	233096	232267	224340	14453.6	6.44274	2.51162e+06	2.26672e+06	2.25395e+06
	C54:6	896.771	[M+NH4]+	46.5	2.47767e+06	2.5302e+06	2.65715e+06	2.55501e+06	92274.6	3.61152	776661	620960	866756	754792	124348	16.4745	2.04487e+06	2.38416e+06	2.9033e+06	2.44411e+06	432345	17.6893	778964	736548	622163	712559	81106.7	11.3825	2.05552e+06	1.59938e+06	1.84908e+06	1.83466e+06	228413	12.4499	2.94446e+06	2.02115e+06	2.56162e+06	2.50908e+06	463895	18.4887	1.23945e+06	1.18998e+06	1.41441e+06	1.28128e+06	117918	9.20314	2.83457e+06	2.62614e+06	2.88526e+06
	C54:5	898.786	[M+NH4]+	47	3.12943e+06	2.87878e+06	3.43338e+06	3.1472e+06	277726	8.82456	1.62143e+06	1.06353e+06	1.63277e+06	1.43924e+06	325425	22.6109	3.02565e+06	3.25606e+06	4.13969e+06	3.4738e+06	588070	16.9287	1.46197e+06	1.2909e+06	1.14365e+06	1.29884e+06	159307	12.2654	3.03203e+06	2.7107e+06	3.04773e+06	2.93015e+06	190217	6.49172	3.49673e+06	2.63874e+06	3.72481e+06	3.28676e+06	572669	17.4235	1.93766e+06	2.02591e+06	2.43072e+06	2.13143e+06	262925	12.3356	2.5854e+06	2.31186e+06	2.81355e+06
	C54:4	900.802	[M+NH4]+	47	2.63833e+06	2.62968e+06	2.92375e+06	2.73059e+06	167343	6.12845	2.22711e+06	1.56275e+06	2.10903e+06	1.9663e+06	354432	18.0253	3.22814e+06	3.5453e+06	4.48727e+06	3.75357e+06	654893	17.4472	1.77935e+06	1.62213e+06	1.60455e+06	1.66868e+06	96244.8	5.76773	3.27732e+06	3.08348e+06	3.3605e+06	3.24043e+06	142148	4.38668	3.8899e+06	3.1621e+06	4.09797e+06	3.71666e+06	491399	13.2215	2.17947e+06	2.77889e+06	2.89516e+06	2.61784e+06	384063	14.671	3.07019e+06	2.80046e+06	3.22866e+06
	C54:3	902.818	[M+NH4]+	47	3.38066e+06	3.41287e+06	3.86807e+06	3.55387e+06	272584	7.67006	2.97979e+06	2.06562e+06	2.68132e+06	2.57558e+06	466167	18.0995	5.55773e+06	5.45152e+06	6.38377e+06	5.79767e+06	510343	8.80256	3.17871e+06	2.47561e+06	2.79876e+06	2.8177e+06	351932	12.4901	5.38152e+06	5.21739e+06	5.31589e+06	5.30493e+06	82608.4	1.5572	4.83168e+06	4.27213e+06	4.85558e+06	4.65313e+06	330174	7.09573	4.11321e+06	4.09954e+06	4.68742e+06	4.30006e+06	335537	7.80308	4.12866e+06	3.85539e+06	4.09947e+06
	C54:2	904.833	[M+NH4]+	47.5	2.33316e+06	2.55422e+06	2.82063e+06	2.56934e+06	244089	9.50006	2.08787e+06	1.47804e+06	2.0865e+06	1.88414e+06	351693	18.666	4.7366e+06	4.68187e+06	4.38454e+06	4.601e+06	189450	4.11759	1.41842e+06	1.01037e+06	1.37526e+06	1.26802e+06	224172	17.679	4.68184e+06	4.51567e+06	5.0256e+06	4.74104e+06	260068	5.48546	3.59484e+06	3.61598e+06	3.01712e+06	3.40931e+06	339810	9.96712	4.56054e+06	4.3007e+06	4.73265e+06	4.5313e+06	217452	4.7989	2.92148e+06	2.74942e+06	3.46116e+06
	C56:4	928.833	[M+NH4]+	47.5	85624.1	89518	91017.1	88719.7	2783.75	3.13769	37043.8	32579.2	48023.5	39215.5	7947.91	20.2673	84574.5	77064.8	71600.9	77746.8	6513.63	8.37801	49303.6	34992.1	29020.2	37772	10423.5	27.5959	91279.6	69172.1	77282.8	79244.9	11183.6	14.1127	109866	86112.3	97292	97756.7	11883.5	12.1562	94786.5	73490.1	77432.8	81903.1	11330.1	13.8335	124084	116103	110013
	C56:3	930.849	[M+NH4]+	48	147370	147942	186621	160644	22498.2	14.0049	82332.9	59005.1	97097.4	79478.5	19205.9	24.1649	274273	260953	222232	252486	27033.7	10.707	102161	82955.4	69596.1	84904.1	16369.5	19.28	348553	290388	348367	329103	33528.3	10.1878	276422	241956	159591	225990	60029.3	26.5629	497149	362420	444590	434720	67904.5	15.6203	296725	243605	284095
	C56:2	932.865	[M+NH4]+	48	117740	140848	167478	142022	24889.8	17.5253	82548.8	64585.8	98436.6	81857.1	16936	20.6897	361788	339866	329527	343727	16473.3	4.79256	105542	91795.4	101174	99503.7	7023.69	7.05873	690801	688205	578214	652407	64265.7	9.85056	266681	281135	174913	240910	57610	23.9135	1.01692e+06	865271	1.01945e+06	967213	88293.6	9.12866	379563	342422	407725
	C58:3	958.88	[M+NH4]+	48.5	44116.5	52261.8	52027.9	49468.7	4636.66	9.37291	26657	20646	33663.5	26988.8	6515.07	24.1399	116579	104792	75867.9	99079.7	20948.1	21.1427	36681	35570	20452	30901	9066.14	29.3393	187941	147073	173827	169614	20757.1	12.2379	75402.8	72136.9	29096.3	58878.7	25843.9	43.8935	211311	141735	197603	183549	36855.7	20.0794	81325.1	64220.3	71599.6
	C58:2	960.896	[M+NH4]+	48.5	74827.3	96349.6	106725	92634	16270.3	17.5641	54472.2	46372.9	80733.4	60526.2	17962.4	29.6771	286147	242525	156531	228401	65951.9	28.8755	79784.9	68287.4	53278.9	67117.1	13291.7	19.8037	491714	405084	411005	435934	48397.3	11.102	186114	204256	66724.1	152365	74719.8	49.04	620475	433802	554652	536310	94678.9	17.6538	166113	167969	195902
	C58:1	962.912	[M+NH4]+	49	95357.3	105985	127594	109646	16427.2	14.9821	54812.7	39447.6	94008.3	62756.2	28134.4	44.8312	352671	268540	158190	259800	97534.6	37.5421	95162.1	69874.9	54283.5	73106.8	20630.1	28.2191	425604	346312	346871	372929	45618.9	12.2326	177061	225263	59955.5	154093	85013.3	55.1701	443894	358225	406482	402867	42948.7	10.6607	142130	161624	154026
	C60:4	984.896	[M+NH4]+	48	60076.1	71836.3	79598.7	70503.7	9829.26	13.9415	35142.9	27701.1	44755.1	35866.4	8550.03	23.8386	165769	125035	73525.4	121443	46226.3	38.0643	58038.2	39460.4	21826.8	39775.1	18107.8	45.5254	165553	106092	139026	136890	29788.2	21.7606	80111.9	60374.4	15927.7	52138	32875.2	63.0542	83604.8	74667.6	89983.6	82752	7693.52	9.29708	89191.7	72189.5	91214.6
	C60:3	986.912	[M+NH4]+	48.5	93908.7	120022	149658	121196	27893	23.0148	49027.8	32046.8	70873.9	50649.5	19464.3	38.4293	382761	291219	178140	284040	102499	36.0862	89097.7	55826.3	34036.4	59653.5	27729.5	46.4843	501915	341525	382114	408518	83391.1	20.4131	197357	189736	52467.7	146520	81540.8	55.6516	335962	286954	350386	324434	33249.9	10.2486	195738	182172	224397
	C60:2	988.927	[M+NH4]+	49	133647	157968	205193	165603	36378.9	21.9675	71993.5	52067.2	117300	80453.5	33429	41.5507	633912	445968	293684	457855	170425	37.2226	148580	81784.8	73684.3	101350	41102.9	40.5555	768967	598886	587506	651786	101640	15.5941	318826	324957	81693.2	241825	138712	57.3606	619668	530917	620144	590243	51378.1	8.70458	264181	283432	300469
	C62:4	1012.93	[M+NH4]+	49	64715.5	86067.5	89369.4	80050.8	13383	16.7181	26332.4	27207.7	45469.1	33003.1	10804.8	32.7386	124248	78562	42323.5	81711.2	41053	50.2416	52496.4	24960.3	14060.3	30505.7	19809	64.9354	96990.6	51314.5	67359.8	71888.3	23172.3	32.2338	68431	51752.3	12453.2	44212.2	28740.6	65.006	41606.7	35134.1	38657.2	38466	3240.54	8.42443	64910.3	56389.7	67119.1
	C62:3	1014.94	[M+NH4]+	49	75717.2	100093	111041	95616.9	18082.2	18.911	28816.7	23660.3	54292.6	35589.9	16400.9	46.0831	302894	182776	101783	195818	101188	51.6746	71960.2	34708.3	22139.6	42936	25909.3	60.344	268156	161808	187831	205932	55436	26.9196	150040	115034	28719.3	97931.2	62442.6	63.7617	136984	120091	143770	133615	12193.5	9.12583	126293	121366	150598
	C62:2	1016.96	[M+NH4]+	49	94961.6	112470	142530	116654	24058.7	20.624	31939	19748.6	71867.3	41185	27261.8	66.1936	411509	240725	148396	266876	133492	50.0201	97124.1	46710.1	32536.5	58790.2	33946.1	57.741	393244	235172	271567	299994	82781.1	27.5942	172317	151701	30200.6	118073	76794.6	65.04	224061	200219	254066	226115	26982.3	11.933	131800	143296	163935
Phosphatidylcholines (PCs)	C12:0	440.278	[M+H]+	35.5	186492	135775	210461	177576	38133	21.4742	80944.4	120790	120566	107433	22940.4	21.3532	158678	197451	594213	316781	241044	76.0918	161043	66473.3	170860	132792	57643.1	43.4085	307070	314338	426979	349462	67230	19.2381	138360	182689	516997	279349	206999	74.1008	290715	283270	316448	296811	17408.7	5.86526	180941	177828	124199
	C16:2	492.309	[M+H]+	30	1.6229e+06	1.35084e+06	1.09328e+06	1.35567e+06	264842	19.5358	2.47773e+06	2.94674e+06	3.02356e+06	2.81601e+06	295466	10.4923	1.267e+06	726715	380327	791349	446858	56.4679	1.75307e+06	1.13115e+06	2.42771e+06	1.77065e+06	648459	36.6228	792007	330833	220854	447898	303038	67.6578	338047	326219	73216.3	245828	149603	60.8567	374252	693891	411589	493244	174766	35.4319	286671	337696	249057
	C16:1	494.325	[M+H]+	31	562795	899648	444580	635674	236125	37.1457	1.67111e+06	915758	913153	1.16668e+06	436859	37.4448	719510	541880	364719	542037	177396	32.7276	668899	428979	714118	603998	153248	25.3723	593554	235304	231697	353518	207885	58.8046	226619	265526	60348.1	184165	108978	59.1745	484048	717781	534460	578763	123003	21.2528	308969	339999	248209
	C16:0	496.34	[M+H]+	33	2.16863e+06	2.60142e+06	1.074e+06	1.94802e+06	787243	40.4125	2.65017e+06	861937	930656	1.48092e+06	1.01318e+06	68.4158	948613	1.63603e+06	733345	1.106e+06	471473	42.6289	2.85757e+06	330664	1.04332e+06	1.41052e+06	1.30286e+06	92.3674	1.49153e+06	766542	484046	914040	519687	56.856	650531	571398	110427	444119	291681	65.6764	538917	1.74624e+06	518425	934527	703038	75.2293	742791	775526	540664
	C18:3	518.325	[M+H]+	31	1.34755e+07	1.18936e+07	1.08025e+07	1.20572e+07	1.34397e+06	11.1466	2.30905e+07	2.4895e+07	2.45162e+07	2.41672e+07	951496	3.93714	8.29421e+06	6.09999e+06	3.66086e+06	6.01836e+06	2.31776e+06	38.5114	1.33012e+07	6.8495e+06	1.48612e+07	1.16706e+07	4.24744e+06	36.3943	4.04984e+06	1.70548e+06	1.30294e+06	2.35275e+06	1.48344e+06	63.0512	2.3228e+06	2.84232e+06	736985	1.96737e+06	1.09675e+06	55.7469	1.75689e+06	2.07926e+06	1.27083e+06	1.70233e+06	406965	23.9064	4.65816e+06	5.11287e+06	2.6649e+06
	C18:2	520.34	[M+H]+	32	1.58478e+07	1.59766e+07	1.4957e+07	1.55938e+07	555237	3.56063	1.96075e+07	2.14072e+07	2.29558e+07	2.13235e+07	1.67571e+06	7.85852	2.09685e+07	1.84703e+07	1.23813e+07	1.72734e+07	4.41693e+06	25.5708	1.79441e+07	1.01008e+07	1.91227e+07	1.57225e+07	4.90411e+06	31.1917	2.23183e+07	9.26753e+06	8.35464e+06	1.33135e+07	7.81176e+06	58.6755	7.30045e+06	7.8758e+06	1469033	5.54843e+06	3.54455e+06	63.8839	1.48617e+07	1.92822e+07	1.38181e+07	1.59873e+07	2.90075e+06	18.1441	8.7808e+06	9.90141e+06	5.76458e+06
	C18:1	522.356	[M+H]+	33	5.37165e+06	6.26323e+06	4.82864e+06	5.48784e+06	724320	13.1986	3.82269e+06	1.85512e+06	1.84785e+06	2.50855e+06	1.13808e+06	45.3681	6.7654e+06	5.1146e+06	2.90546e+06	4.92849e+06	1.93669e+06	39.2958	2.75508e+06	1.34304e+06	2.06751e+06	2.05521e+06	706103	34.3567	4.53321e+06	1.98662e+06	1.6222e+06	2.71401e+06	1.58598e+06	58.4365	1391461	1.32105e+06	202957	971823	666787	68.612	1.90301e+06	3.01174e+06	2.16711e+06	2.36062e+06	579141	24.5334	1.16206e+06	1.11823e+06	765679
	C18:0	524.372	[M+H]+	34.5	313207	354987	192427	286874	84418.6	29.4271	482420	226287	283542	330750	134434	40.6451	230731	310667	289212	276870	41372.9	14.9431	925495	105340	200595	410477	448554	109.276	218322	442232	165120	275225	147059	53.4322	88779	109205	266793	154926	97416.5	62.8795	176555	1.00665e+06	177317	453507	479034	105.629	129952	182881	93939.9
	C20:5	542.325	[M+H]+	32	588775	705532	750374	681560	83423.9	12.2401	757910	950362	1.17276e+06	960344	207605	21.6178	998814	952864	607373	853017	213971	25.084	787498	382341	1.08143e+06	750424	351017	46.7759	1.32279e+06	528508	456144	769148	480834	62.5151	351512	392710	88284.4	277502	165157	59.5156	817277	1.20955e+06	737671	921500	252616	27.4136	447941	548256	324760
	C20:4	544.34	[M+H]+	33	1.03403e+06	1.42937e+06	734824	1.06608e+06	348381	32.6789	1.3021e+06	624379	603042	843173	397584	47.1533	893645	653627	189628	578967	357898	61.8167	827485	331350	473335	544057	255516	46.9651	469342	170978	134016	258112	183862	71.2334	304014	237238	NP	270626	47217.7	17.4476	112122	160560	135396	136026	24225	17.8091	268789	224394	170235
	C30:1	704.523	[M+H]+	40	65585.7	152664	86076.4	101442	45527.4	44.8802	198258	68776	97023.1	121352	68083.3	56.1038	110210	108490	107331	108677	1448.25	1.33262	129272	88804.1	115079	111052	20532.6	18.4892	111012	103575	92015.4	102201	9572.49	9.36636	128478	100849	56963	95430.2	36064.3	37.7913	139842	118770	133532	130715	10814.6	8.27348	133189	119879	112527
	C32:4	726.507	[M+H]+	39	625752	687665	639653	651023	32484.7	4.98979	727029	921036	874575	840880	101297	12.0466	474454	513491	321170	436372	101659	23.2965	828246	537464	764924	710211	152917	21.5312	359108	309150	203156	290471	79636.1	27.4161	513835	421050	124817	353234	203182	57.5205	404928	263078	219367	295791	97009.7	32.7967	348395	320338	272569
	C32:3	728.523	[M+H]+	40	1.47671e+07	1.46857e+07	1.63045e+07	1.52524e+07	912001	5.97939	1.17761e+07	1.29609e+07	1.26633e+07	1.24668e+07	616383	4.94421	1.47931e+07	1.54045e+07	1.46663e+07	1.49546e+07	394756	2.63969	1.49221e+07	1.01061e+07	1.26384e+07	1.25555e+07	2.40906e+06	19.1873	1.19568e+07	1.02149e+07	8.62454e+06	1.02654e+07	1.66669e+06	16.236	1.0858e+07	9.63338e+06	5.00678e+06	8.49938e+06	3.08603e+06	36.3089	9.21089e+06	8.31241e+06	6.81319e+06	8.11216e+06	1.21133e+06	14.9323	9.26031e+06	8.91739e+06	7.58938e+06
	C32:2	730.539	[M+H]+	40	3.15687e+06	2.9614e+06	2586371	2.90155e+06	289920	9.99192	2.8277e+06	3.05161e+06	2.98467e+06	2.95466e+06	114931	3.88983	3.75896e+06	3.52951e+06	4.21595e+06	3.83481e+06	349451	9.1126	4.05269e+06	2.90935e+06	3.84668e+06	3.60291e+06	609405	16.9143	5.00703e+06	4.71459e+06	3.68956e+06	4.47039e+06	691849	15.4762	3.8152e+06	3.32734e+06	2.74543e+06	3.29599e+06	535573	16.2492	7.50375e+06	6.49281e+06	6.84869e+06	6.94842e+06	512799	7.38009	3.88747e+06	3.66994e+06	3.4923e+06
	C32:1	732.554	[M+H]+	41	630954	1.13083e+06	754350	838711	260397	31.0473	1.59463e+06	746086	800785	1.04717e+06	474904	45.3514	1.05687e+06	1.14043e+06	1.55248e+06	1.24993e+06	265329	21.2276	995902	770951	942675	903176	117562	13.0166	1.28287e+06	1.30217e+06	1.1582e+06	1.24775e+06	78146.8	6.26304	1.11687e+06	1.01686e+06	1.20641e+06	1.11338e+06	94823	8.51669	2.04642e+06	1.80589e+06	2.3356e+06	2.06264e+06	265227	12.8587	1.67822e+06	1.60016e+06	1.46005e+06
	C34:6	750.507	[M+H]+	39	1.29093e+07	1.24094e+07	1.03151e+07	1.18779e+07	1.37632e+06	11.5872	1.39602e+07	1.67938e+07	1.67091e+07	1.58211e+07	1.6121e+06	10.1896	3.5472e+06	3.67008e+06	2.01909e+06	3.07879e+06	919782	29.8748	7.05854e+06	4.97888e+06	6.60623e+06	6.21455e+06	1.09375e+06	17.5999	1.64666e+06	903961	745965	1.09886e+06	480938	43.767	2.6106e+06	2.01662e+06	801422	1.80955e+06	922191	50.9626	897198	601667	510958	669941	201969	30.1472	2.04759e+06	1.92275e+06	1.45063e+06
	C34:5	752.523	[M+H]+	39	1.1774e+07	1.33842e+07	1.18272e+07	1.23285e+07	914665	7.41912	1.01706e+07	1.24719e+07	1.2011e+07	1.15511e+07	1.21762e+06	10.5411	9.29322e+06	9.68106e+06	7.94963e+06	8.97464e+06	908616	10.1243	1.4173e+07	8.36671e+06	1.03465e+07	1.09621e+07	2.95168e+06	26.9263	7.0693e+06	5.91762e+06	4.2092e+06	5.73204e+06	1.43905e+06	25.1054	7.69765e+06	6.89688e+06	2.00393e+06	5.53282e+06	3.08223e+06	55.7081	5.64029e+06	4.28755e+06	2.88627e+06	4.27137e+06	1.37708e+06	32.2397	5.69459e+06	5.24755e+06	4.48083e+06
	C34:4	754.539	[M+H]+	40	5.17379e+06	5.37022e+06	5.11336e+06	5.21912e+06	134294	2.57311	4.55603e+06	5.12655e+06	5.05243e+06	4.91167e+06	310215	6.31588	5.05428e+06	5.09014e+06	5.28692e+06	5.14378e+06	125255	2.43509	5.72852e+06	3.73504e+06	4.82421e+06	4.76259e+06	998165	20.9584	4.9587e+06	4.42823e+06	3.3732e+06	4.25337e+06	807082	18.9751	4.83528e+06	4.13274e+06	1.92894e+06	3.63232e+06	1.51641e+06	41.7478	6.15454e+06	5.43408e+06	5.00894e+06	5.53252e+06	579112	10.4674	4.21835e+06	4.03451e+06	3.98485e+06
	C34:3	756.554	[M+H]+	40.5	1.6601e+07	1.70696e+07	1.68771e+07	1.68492e+07	235543	1.39794	1.70711e+07	1.84201e+07	1.8702e+07	1.80644e+07	871682	4.82542	1.45928e+07	1.53933e+07	1.91049e+07	1.63637e+07	2.40751e+06	14.7125	1.98968e+07	1.51582e+07	1.61948e+07	1.70833e+07	2.49108e+06	14.582	1.15374e+07	9.68781e+06	9.34566e+06	1.01903e+07	1.1791e+06	11.5709	1.64607e+07	1.55853e+07	1.39139e+07	1.532e+07	1.29399e+06	8.44643	1.37618e+07	1.15783e+07	1.19333e+07	1.24245e+07	1.1717e+06	9.4306	2.27047e+07	2.21758e+07	1.72029e+07
	C34:2	758.57	[M+H]+	41	1.45669e+07	1.61287e+07	1.69616e+07	1.58858e+07	1.21569e+06	7.6527	16363140	1.68759e+07	1.8858e+07	1.73657e+07	1.31754e+06	7.58706	1.97162e+07	2.16085e+07	2.93652e+07	2.35633e+07	5.11293e+06	21.6987	1.82011e+07	9.32826e+06	1.60351e+07	1.45215e+07	4.62604e+06	31.8565	2.42154e+07	2.37983e+07	2.19025e+07	2.33054e+07	1.23272e+06	5.2894	1.58267e+07	1.65643e+07	2.09647e+07	1.77852e+07	2.7781e+06	15.6203	3.19815e+07	3.06147e+07	3.19699e+07	3.1522e+07	785795	2.49284	1.98681e+07	2.16326e+07	1.97619e+07
	C36:8	774.507	[M+H]+	34	326569	348513	327696	334259	12356.9	3.69681	342150	382674	447747	390857	53272	13.6295	318666	437755	174718	310380	131714	42.4364	279218	143760	299379	240786	84629.2	35.1471	293196	187361	206499	229019	56397	24.6255	59957.4	70488	12988	47811.1	30613.9	64.031	663099	324584	375637	454440	182498	40.1589	177760	211712	102481
	C36:7	776.523	[M+H]+	35	3.59826e+06	3.58286e+06	3.34975e+06	3.51029e+06	139245	3.96677	3.69525e+06	3.82196e+06	4.6254e+06	4.04753e+06	504441	12.4629	3.11646e+06	3.59568e+06	1.50377e+06	2.73864e+06	1.09594e+06	40.0178	3.32476e+06	1.36842e+06	3.50518e+06	2.73279e+06	1.18501e+06	43.3628	2.34478e+06	1.06476e+06	1.08781e+06	1.49912e+06	732456	48.8591	246597	261666	34024.1	180762	127302	70.4252	2.00183e+06	890796	1.29052e+06	1.39438e+06	562752	40.3585	1.27499e+06	1.16772e+06	624249
	C36:6	778.539	[M+H]+	39.5	1.57481e+07	1.7383e+07	1.66922e+07	1.66078e+07	820752	4.94198	1.78542e+07	2.02894e+07	2.10086e+07	1.97174e+07	1.65316e+06	8.38428	6.38534e+06	8.43971e+06	7.02675e+06	7.28393e+06	1.05105e+06	14.4297	1.54754e+07	1.03399e+07	1.18724e+07	1.25626e+07	2.63636e+06	20.9859	2.78104e+06	1.70866e+06	1.90891e+06	2.13287e+06	570193	26.7336	8.73861e+06	8.29739e+06	3.53478e+06	6.85693e+06	2.88551e+06	42.0817	1.5517e+06	1.20886e+06	866614	1.20906e+06	342543	28.3313	1.22186e+07	1.22684e+07	8.80774e+06
	C36:5	780.554	[M+H]+	40	2.56062e+07	2.83277e+07	2.85009e+07	2.74783e+07	1.62352e+06	5.90839	2.48252e+07	2.80566e+07	2.98129e+07	2.75649e+07	2.52993e+06	9.17808	2.3566e+07	2.84498e+07	3.35679e+07	2.85279e+07	5.00139e+06	17.5316	2.78109e+07	1.9632e+07	2.33067e+07	2.35832e+07	4.09645e+06	17.3702	2.18139e+07	18673987	1.89897e+07	1.98259e+07	1.72891e+06	8.72049	2.10682e+07	2.00232e+07	1.46521e+07	1.85811e+07	3.44255e+06	18.5271	1.76204e+07	1.55877e+07	1.25306e+07	1.52462e+07	2.56201e+06	16.8042	2.31584e+07	2.30166e+07	2.01002e+07
	C36:4	782.57	[M+H]+	41	1.75288e+07	2.01346e+07	2.16839e+07	1.97824e+07	2.09979e+06	10.6144	1.54945e+07	1.73041e+07	1.82311e+07	1.70099e+07	1.39183e+06	8.18248	2.35505e+07	2.78051e+07	4.4136e+07	3.18305e+07	1.08671e+07	34.1404	1.81382e+07	1.32109e+07	1.6745e+07	1.60314e+07	2.53999e+06	15.8439	2.98248e+07	3.2147e+07	3.17503e+07	3.12407e+07	1.24211e+06	3.97594	1.68944e+07	1.69942e+07	1.77384e+07	1.7209e+07	461159	2.67976	3.45624e+07	3.49518e+07	3.40899e+07	3.45347e+07	431602	1.24976	1.61549e+07	1.64384e+07	1.59175e+07
	C36:3	784.586	[M+H]+	41	8.71623e+06	8.22338e+06	1.09824e+07	9.30735e+06	1.47144e+06	15.8095	4.71883e+06	3.85899e+06	3.74764e+06	4.10849e+06	531498	12.9366	1.34644e+07	1.37982e+07	1.65037e+07	1.45888e+07	1.66674e+06	11.4248	6.09459e+06	2.8229e+06	3.65317e+06	4.19022e+06	1.70068e+06	40.5868	1.51735e+07	1.39075e+07	1.25282e+07	1.38697e+07	1.32308e+06	9.53936	9.98279e+06	7.5732e+06	4.87919e+06	7.47839e+06	2.55312e+06	34.1399	1.53189e+07	1.42438e+07	1.46339e+07	1.47322e+07	544267	3.6944	6.41511e+06	6.32457e+06	7.22906e+06
	C38:8	802.539	[M+H]+	35	1.55763e+06	1.31859e+06	1.93639e+06	1.6042e+06	311522	19.4191	789173	685944	734454	736524	51645.5	7.01205	1.69744e+06	1.9428e+06	1.0364e+06	1.55888e+06	468814	30.0738	838564	400538	758887	665996	233320	35.0333	1.34758e+06	753884	887923	996463	311377	31.2482	111753	142764	NP	127259	21928.1	17.2311	1.61712e+06	843580	1.03515e+06	1.16529e+06	402856	34.5714	333450	322971	207557
	C38:7	804.554	[M+H]+	41	100498	178337	152800	143878	39679.1	27.5782	130648	183705	237336	183896	53344	29.0076	246818	313509	1.72613e+06	762152	835495	109.623	202533	179519	383584	255212	111768	43.7941	318175	427512	585749	443812	134530	30.3124	93184.7	83579.6	910719	362494	474801	130.981	493879	477361	726881	566041	139537	24.6513	224075	204035	142718
	C38:6	806.57	[M+H]+	41.5	70654.1	167397	168063	135371	56047.8	41.403	75348.2	114908	129375	106544	27967.6	26.25	230559	260243	691834	394212	258175	65.4915	150789	93024.2	143294	129036	31411.2	24.343	332526	307785	352782	331031	22535.6	6.8077	135127	63604.2	228951	142561	82923.7	58.1673	351914	292104	424809	356276	66459.8	18.654	133882	105509	113536
	C38:4	810.601	[M+H]+	41.5	265806	236656	207651	236704	29077.2	12.2842	387421	375029	383258	381903	6306.53	1.65134	71570.1	87269.2	102533	87124	15481.8	17.7698	269439	148701	187355	201832	61657.1	30.5488	NP	NP	NP	NA	NA	NA	134141	111002	62671.6	102605	36467.2	35.5414	NP	NP	NP	NA	NA	NA	59497.8	62260.1	70038.8
Phosphatidylethanolamines (PEs)	C12:0	398.231	[M+H]+	24.5	1.43664e+06	1.77974e+06	1.32893e+06	1.5151e+06	235422	15.5383	2.02589e+06	1.42811e+06	1.44156e+06	1.63185e+06	341308	20.9154	1.63759e+06	1.1324e+06	991418	1.2538e+06	339761	27.0985	1.91308e+06	1.11419e+06	1.29807e+06	1.44178e+06	418386	29.0188	1.38372e+06	1.15525e+06	1089812	1.20959e+06	154305	12.7567	594837	509575	843807	649406	173669	26.7428	1144683	867604	871988	961425	158721	16.509	642797	683376	648596
	C20:1	508.34	[M+H]+	32	181988	212553	145729	180090	33452.4	18.5754	270152	223168	232885	242068	24802	10.2459	162066	128442	94151.7	128220	33957.8	26.484	184800	116477	235998	179092	59964.3	33.4825	120890	59089.1	60402.7	80127.4	35307.9	44.0647	91995.6	92794.3	NP	92394.9	564.787	0.611275	84799.9	114426	100111	99779.1	14816	14.8488	86230.5	96799.1	59185.3
	C22:1	536.372	[M+H]+	34	470101	450753	384676	435177	44792.2	10.2929	379776	404276	401175	395076	13340.3	3.37665	470869	346139	176748	331252	147625	44.5656	495474	240979	382624	373026	127519	34.185	279051	111605	132147	174267	91324.4	52.4047	232381	246660	87515	188852	88050.3	46.624	96517	119335	93488.7	103114	14129.5	13.7029	166780	158625	95453.6
	C34:3	714.507	[M+H]+	39	479712	666938	586011	577554	93898.9	16.258	552554	732893	684244	656563	93301.8	14.2106	357228	361641	199119	305996	92584.4	30.2567	593562	437185	598877	543208	91857.2	16.9101	214461	166377	117633	166157	48414.5	29.1378	360889	295855	76980.6	244575	148739	60.8153	169485	116552	81566.8	122535	44263.2	36.123	265226	244425	180117
	C34:2	716.523	[M+H]+	41	239932	368440	376913	328428	76756.8	23.3709	240696	224842	97646.2	187728	78414.9	41.7705	21278.6	65569.6	13416.9	33421.7	28117	84.1281	16190.4	174274	22122.6	70862.3	89606.2	126.451	95630.5	556443	198050	283374	241965	85.387	49660.8	32000.4	54001.7	45221	11653.3	25.7696	153424	216655	83151.3	151077	66782.7	44.2045	252984	165254	199406
	C36:7	734.476	[M+H]+	35	103383	251135	216820	190446	77325.9	40.6026	109519	132131	78548	106733	26900.1	25.2032	76321	173681	NP	125001	68843.8	55.0746	75764	107673	18421.3	67286.2	45225.9	67.2143	137334	194633	68090	133352	63365.3	47.5173	NP	NP	NP	NA	NA	NA	189980	38079	13028.1	80362.3	95754.4	119.153	115850	29322.4	22354.3
	C36:6	736.492	[M+H]+	38	488174	428184	362142	426167	63040.2	14.7924	629687	802476	757887	730017	89702.7	12.2878	105252	139877	81724	108951	29252.2	26.849	417687	240451	344188	334109	89047.1	26.6521	72365.1	52586.3	NP	62475.7	13985.7	22.3859	253037	181174	NP	217105	50814.8	23.4056	NP	NP	NP	NA	NA	NA	193265	163090	151715
	C36:4	740.523	[M+H]+	39	110590	120731	114587	115303	5108.21	4.43026	157626	170517	182788	170310	12582.4	7.38792	117020	152253	152458	140577	20401.1	14.5124	164379	132822	208029	168410	37764.8	22.4243	159015	158319	117697	145010	23656.4	16.3136	161879	119628	75650.4	119052	43117.2	36.217	90260.1	87566.2	85857.4	87894.6	2219.64	2.52534	123755	115128	143044
	C36:3	742.539	[M+H]+	40	1.285e+06	1.58657e+06	1.42087e+06	1.43082e+06	151031	10.5556	1.64449e+06	1.81534e+06	1.7577e+06	1.73918e+06	86917.5	4.99762	1.01787e+06	1.03441e+06	919363	990550	62202.5	6.27959	2.01262e+06	1.53523e+06	1.78833e+06	1.77872e+06	238839	13.4275	561044	419010	361715	447257	102623	22.9449	1.46845e+06	1.37604e+06	767307	1.20393e+06	380942	31.6415	473310	399585	370573	414489	52965.3	12.7784	1.78888e+06	1.70475e+06	1.23216e+06
	C36:2	744.554	[M+H]+	40	567288	752861	685889	668680	93975.9	14.054	791952	946594	1.01569e+06	918078	114561	12.4784	928408	922384	1.22317e+06	1.02465e+06	171944	16.7807	1.16996e+06	894410	1.17107e+06	1.07848e+06	159410	14.781	937512	953268	768914	886565	102192	11.5268	947059	904479	1.05509e+06	968877	77641.4	8.01355	1.60443e+06	1.38976e+06	1.55963e+06	1.51794e+06	113244	7.4604	1.202e+06	1.16628e+06	983976
	C36:1	746.57	[M+H]+	42	207115	281969	282588	257224	43396.7	16.8712	295514	225685	245788	255662	35946.7	14.0602	199219	213055	298882	237052	53991.7	22.7763	302699	148479	282485	244554	83815.2	34.2727	172581	147595	143017	154398	15913	10.3065	245707	254953	322326	274329	41822.8	15.2455	173235	173115	201095	182482	16119.6	8.83354	275550	300749	309741
	C36:0	748.586	[M+H]+	42	1.17318e+06	2.08762e+06	1.48137e+06	1.58072e+06	465246	29.4325	200463	182923	122273	168553	41027.8	24.3412	1.93619e+06	1.73514e+06	809253	1.49353e+06	601065	40.2447	162368	524868	91925.6	259720	232310	89.4462	738668	1.39035e+06	876088	1.0017e+06	343520	34.2936	565766	175410	NP	370588	276024	74.4826	2.27877e+06	2.29227e+06	1.8018e+06	2.12428e+06	279357	13.1507	327256	371100	228544
	C38:7	762.507	[M+H]+	34	502968	648415	642440	597941	82303.7	13.7645	523756	570985	595562	563434	36494	6.47706	521051	567718	264746	451171	163127	36.1562	493673	211888	492242	399268	162277	40.6436	673024	327517	219214	406585	237012	58.2933	220708	208934	NP	214821	8325.45	3.87552	611759	676425	513356	600514	82114	13.674	326523	322726	233542
	C38:6	764.523	[M+H]+	39	5.10735e+06	4.54448e+06	4.78835e+06	4.8134e+06	282271	5.86428	7.05525e+06	7.42275e+06	8.09258e+06	7.52353e+06	525954	6.99079	3.18813e+06	5.16895e+06	3.11173e+06	3.82294e+06	1.16631e+06	30.5081	2.05777e+06	1.42785e+06	3.81083e+06	2.43215e+06	1.23482e+06	50.7707	5.02897e+06	3.34187e+06	2.67061e+06	3.68048e+06	1.21509e+06	33.0145	1.56511e+06	960713	288212	938012	638752	68.0963	1.47808e+06	1.5571e+06	814289	1.28316e+06	407970	31.7942	2.16276e+06	2.00519e+06	2.04196e+06
	C38:5	766.539	[M+H]+	43	117263	419630	344646	293846	157455	53.584	204296	155010	149723	169676	30097.8	17.7384	233663	240746	190271	221560	27327.3	12.334	48825.8	44954.2	81133.6	58304.5	19865.1	34.0713	127088	107732	89226.8	108016	18932.1	17.5272	60462.5	NP	43635.1	52048.8	11898.8	22.8608	71906.8	63694	57904.9	64501.9	7035.81	10.9079	151438	115766	76476.5
	C38:4	768.554	[M+H]+	40	643215	626951	604257	624807	19567.5	3.13176	663191	686247	713560	687666	25214.6	3.6667	687829	860265	1.28099e+06	943029	305120	32.3553	654804	542448	839045	678765	149743	22.0611	1.52385e+06	1.74212e+06	1.45033e+06	1.5721e+06	151759	9.65325	533824	429871	462989	475561	53104.9	11.1668	1.30206e+06	1.4096e+06	1.39813e+06	1.36993e+06	59054.3	4.31075	473265	426157	516778
	C38:3	770.57	[M+H]+	41	692943	847153	752198	764098	77790.4	10.1807	769285	898602	974991	880959	103981	11.8032	480097	504129	651484	545236	92794	17.019	909117	673837	878624	820526	127948	15.5934	378274	374112	378682	377023	2529.03	0.67079	542574	612915	743520	633003	101968	16.1086	385096	353538	430888	389841	38893.1	9.97666	577219	584870	531664
	C38:2	772.586	[M+H]+	41.5	1.09627e+06	1.31795e+06	1.18536e+06	1.19986e+06	111545	9.29653	1.4314e+06	1.55264e+06	1.5675e+06	1.51718e+06	74657.6	4.92081	948641	1.02017e+06	898967	955927	60931.4	6.37406	1.6481e+06	806564	1.07704e+06	1.17723e+06	429622	36.4942	1.02304e+06	736116	544182	767781	240997	31.3887	1.53438e+06	1.36603e+06	997473	1.29929e+06	274602	21.1348	1.03005e+06	925608	987974	981211	52549.1	5.35554	1.06746e+06	992686	1.03792e+06
	C38:1	774.601	[M+H]+	42	394846	447635	578734	473738	94682.2	19.9862	391298	391801	391165	391421	335.249	0.0856491	311714	414997	370613	365775	51810.9	14.1647	546798	207317	268257	340791	180991	53.1091	414031	266365	262276	314224	86459.6	27.5152	523722	520140	271869	438577	144385	32.9212	283385	300273	314340	299333	15498.6	5.17773	452194	481503	497853
	C40:7	790.539	[M+H]+	43	257810	696254	510669	488244	220081	45.0759	491526	339616	327214	386118	91496	23.6964	513104	396149	347753	419002	85011.1	20.2889	146396	127728	285329	186484	86109.5	46.1752	135984	307649	156103	199912	93843.7	46.9424	194273	82690.7	298298	191754	107826	56.2313	125766	131584	118113	125154	6756.63	5.39864	576352	320039	260511
	C40:6	792.554	[M+H]+	43.5	251194	507008	446326	401509	133666	33.2909	86672.3	67588	68196.2	74152.2	10847	14.628	295314	242757	140183	226085	78897.5	34.8973	83539.6	53761.4	80849.3	72716.8	16470.8	22.6507	78205.1	91925	75551.4	81893.8	8787.99	10.731	282351	146722	49829.2	159634	116797	73.1657	107280	87761.8	85017.7	93353.3	12139	13.0033	266609	202270	210360
	C40:5	794.57	[M+H]+	40.5	70929.5	71728.6	71494.4	71384.2	410.78	0.575449	124267	105187	118625	116026	9801.64	8.44777	70660.1	69624.9	143090	94458.2	42119.2	44.5903	92417	97205.3	149282	112968	31539.8	27.9192	62215.6	124306	71886.3	86135.9	33407.9	38.7851	99718.6	85986.9	99058.8	94921.4	7744.59	8.15895	117176	341726	320287	259729	123920	47.7111	103827	112982	105594
	C40:4	796.586	[M+H]+	41	513849	486137	486716	495567	15835.1	3.19535	457111	436742	492840	462231	28397.7	6.14362	212517	274556	289549	258874	40840.4	15.7762	366851	230577	329096	308841	70358.5	22.7814	165320	109928	140962	138737	27762.7	20.0111	311700	296340	293604	300548	9754.35	3.24552	119666	139634	126557	128619	10142.5	7.88566	281176	296485	268379
	C40:3	798.601	[M+H]+	42	997223	1.25415e+06	1.4145e+06	1.22196e+06	210494	17.226	867125	931276	983897	927433	58480.6	6.30564	726852	958803	734643	806766	131725	16.3275	992182	437031	634000	687738	281450	40.924	843983	578318	572363	664888	155129	23.3316	860517	836017	431397	709310	240992	33.9755	629980	553686	465874	549847	82120	14.9351	660268	691560	732087
	C40:2	800.617	[M+H]+	42	209897	263401	388912	287403	91889.5	31.9723	130838	112636	105993	116489	12862.6	11.0419	220273	330946	279454	276891	55381.2	20.0011	167713	75604.7	102911	115409	47308.8	40.9921	323883	273987	267175	288348	30962.1	10.7377	372328	287719	129706	263251	123148	46.7797	212839	207762	196666	205756	8270.85	4.01974	421327	517282	294246
Phosphate samples					Data Set 1
					P2												P4												P7												P10
					P-2						P+2						P-4						P+4						P-7						P+7						P-10						P+10
Lipid family	Lipid	m/z	Adduct	tR (min)	P-2_1	P-2_2	P-2_3	Avg	Std Dev.	Rel Std Dev	P+2_1	P+2_2	P+2_3	Avg	Std Dev.	Rel Std Dev	P-4_1	P-4_2	P-4_3	Avg	Std Dev.	Rel Std Dev	P+4_1	P+4_2	P+4_3	Avg	Std Dev.	Rel Std Dev	P-7_1	P-7_2	P-7_3	Avg	Std Dev.	Rel Std Dev	P+7_1	P+7_2	P+7_3	Avg	Std Dev.	Rel Std Dev	P-10_1	P-10_2	P-10_3	Avg	Std Dev.	Rel Std Dev	P+10_1	P+10_2	P+10_3
Fatty Acids (FAs)	C12:0	199.17	[M-H]-	21	1.16575e+06	1.25578e+06	1.54322e+06	1.32158e+06	197151	14.9179	815730	594375	883939	764681	151381	19.7967	2.91752e+06	376679	425224	1.23981e+06	1.45314e+06	117.207	1.02102e+06	1.09377e+06	1.18546e+06	1.10008e+06	82399.4	7.4903	1.08837e+06	473789	986270	849476	329336	38.7693	394712	246428	265940	302360	80571.7	26.6476	614872	399189	613507	542523	124133	22.8806	715364	593723	351771
	C14:1	225.186	[M-H]-	21.5	565604	493859	539299	532920	36295.2	6.81062	555593	349023	413779	439465	105653	24.0413	578212	404406	150669	377762	215013	56.9176	531126	453342	561620	515363	55833.6	10.8338	46360.6	362878	508893	306044	236446	77.2588	244547	225054	122662	197421	65472.6	33.164	248105	266085	250455	254881	9773.27	3.83444	800743	754537	713841
	C14:0	227.201	[M-H]-	22	1.51398e+06	1.18123e+06	1.21778e+06	1.30433e+06	182482	13.9905	1.75986e+06	1.05217e+06	1.34891e+06	1.38698e+06	355380	25.6225	3.73438e+06	1.19214e+06	1.27701e+06	2.06784e+06	1.44389e+06	69.8256	2.22697e+06	1.42775e+06	1.69136e+06	1.78203e+06	407254	22.8534	4.31471e+06	1.25285e+06	1.73423e+06	2.43393e+06	1.64649e+06	67.6475	3.34339e+06	840820	1.46911e+06	1.88444e+06	1.30195e+06	69.0898	1.26846e+06	1.02341e+06	1.0163e+06	1.10272e+06	143577	13.0203	1.82216e+06	1.53314e+06	1.45671e+06
	C16:2	251.201	[M-H]-	22	2.77792e+07	2.01193e+07	1.69507e+07	2.16164e+07	5.56733e+06	25.7551	2.71543e+07	2.32969e+07	2.06715e+07	2.37076e+07	3.26083e+06	13.7544	2.3611e+07	26231781	2.0748e+07	2.35303e+07	2.74279e+06	11.6565	2.56482e+07	2.65099e+07	2.33178e+07	2.51586e+07	1.65141e+06	6.56401	5.71107e+07	2.3238e+07	2.52542e+07	3.5201e+07	1.90012e+07	53.9792	5.11744e+07	3.17865e+07	2.61716e+07	3.63775e+07	1.31184e+07	36.0619	1.41608e+07	1.73222e+07	1.78687e+07	1.64506e+07	2.00169e+06	12.1679	4.12036e+07	3.72118e+07	3.53473e+07
	C16:1	253.217	[M-H]-	22.5	2.73239e+06	1.89575e+06	2.29202e+06	2.30672e+06	418516	18.1433	2.79576e+06	2.80155e+06	3.08179e+06	2.89304e+06	163495	5.65131	4.00194e+06	1.64812e+06	1.33805e+06	2.32937e+06	1.45676e+06	62.5389	4.74797e+06	5.23904e+06	4.43645e+06	4.80782e+06	404628	8.41604	5.92532e+06	4.44664e+06	4.55547e+06	4.97581e+06	824103	16.5622	6.90034e+06	4.41344e+06	2.60606e+06	4.63995e+06	2.15608e+06	46.4678	5.16709e+06	4.54903e+06	3.45044e+06	4.38885e+06	869463	19.8107	5.22054e+06	5.57199e+06	5.68309e+06
	C16:0	255.232	[M-H]-	26.5	9.24518e+06	9.09585e+06	9.31072e+06	9.21725e+06	110122	1.19474	1.11844e+07	9.2031e+06	1.11328e+07	1.05068e+07	1.1293e+06	10.7483	2.1945e+07	8.88502e+06	2.03103e+07	1.70468e+07	7.11538e+06	41.7404	1.19902e+07	1.07984e+07	1.95831e+07	1.41239e+07	4.76518e+06	33.7384	3.90337e+07	7.93105e+06	1.14671e+07	1.94773e+07	1.70284e+07	87.427	3.48659e+07	8.22107e+06	1.7497e+07	2.01946e+07	1.35257e+07	66.9767	1.15907e+07	9.47794e+06	8.54138e+06	9.87e+06	1.56201e+06	15.8258	1.6234e+07	2.90523e+07	1.4645e+07
	C18:3	277.217	[M-H]-	25	6.29135e+06	6.28802e+06	4.6895e+06	5.75629e+06	923870	16.0497	1.31088e+07	6.90746e+06	1.17966e+07	1.06043e+07	3.26808e+06	30.8185	3.32266e+06	1.06064e+07	7.48388e+07	2.95893e+07	3.93561e+07	133.008	4.69545e+06	4.93671e+06	6.51715e+06	5.3831e+06	989494	18.3815	9.26632e+07	5.43044e+06	2.59417e+06	3.35626e+07	5.12023e+07	152.557	1.01639e+08	4.12905e+06	9.82761e+07	6.80147e+07	5.53521e+07	81.3826	4.30748e+06	4.02763e+06	2.79982e+06	3.71164e+06	801962	21.6066	1.167e+06	4.75074e+06	1.32947e+06
	C18:2	279.232	[M-H]-	26	6.51442e+06	5.8712e+06	6.67672e+06	6.35411e+06	426013	6.70452	1.11736e+07	8.78587e+06	1.0657e+07	1.02055e+07	1.25628e+06	12.3098	9.9427e+06	9.90632e+06	3.52686e+07	1.83725e+07	1.46324e+07	79.6429	9.7591e+06	1.45189e+07	2.01912e+07	1.48231e+07	5.2227e+06	35.2336	4.52706e+07	1.08014e+07	9.73593e+06	2.1936e+07	2.02154e+07	92.1564	6.19964e+07	2.14425e+07	4.5243e+07	4.2894e+07	2.03787e+07	47.5095	9.7889e+06	9.57074e+06	9.64932e+06	9.66965e+06	110493	1.14268	1.68398e+07	4.01894e+07	2.43857e+07
	C18:1	281.248	[M-H]-	27	1.67345e+07	2.30636e+07	1.92982e+07	1.96988e+07	3.18354e+06	16.1611	1.07111e+07	1.51687e+07	1.74617e+07	1.44472e+07	3.43265e+06	23.76	3.69977e+07	9.20019e+06	8.92885e+06	1.83756e+07	1.61278e+07	87.7675	2.38857e+07	1.70897e+07	2.24158e+07	2.11304e+07	3.5757e+06	16.9221	3.92519e+07	1.75687e+07	2.41143e+07	2.69783e+07	1.11217e+07	41.2246	3.44403e+07	1.08508e+07	1.80031e+07	2.10981e+07	1.20955e+07	57.3297	3.36456e+07	2.58413e+07	1.86896e+07	2.60588e+07	7.4804e+06	28.7058	2.68729e+07	2.4573e+07	2.62317e+07
	C18:0	283.264	[M-H]-	28	2.22327e+07	2.58664e+07	2.03968e+07	2.2832e+07	2.78362e+06	12.1918	1.94474e+07	2.23329e+07	2.24014e+07	2.13939e+07	1.68606e+06	7.88101	6.83154e+07	2.26549e+07	1.6634e+07	3.58681e+07	2.8261e+07	78.7914	3.27232e+07	2.39363e+07	3.22941e+07	2.96512e+07	4.95388e+06	16.7072	3.51306e+07	1.73404e+07	2.92642e+07	2.72451e+07	9.06533e+06	33.2733	2.96828e+07	1.27189e+07	1.60595e+07	1.94871e+07	8.98635e+06	46.1144	2.34907e+07	1.59515e+07	1.95396e+07	1.96606e+07	3.77105e+06	19.1807	4.44164e+07	3.39479e+07	2.8526e+07
	C24:0	367.358	[M-H]-	34	288976	175067	159181	207741	70798.1	34.0799	297240	99217.2	83474.7	159977	119133	74.4688	276200	128710	108849	171253	91427.5	53.3874	165453	110905	120173	132177	29188.4	22.0828	360796	135206	199453	231818	116226	50.1366	58932.2	64580.5	45091.7	56201.4	10027.3	17.8416	454793	333019	373123	386978	62057.6	16.0365	384979	372452	307298
Monogalactosylmonoacylglycerides (MGMGs)	C14:1	461.275	[M-H]-	32	329867	266906	229748	275507	50611	18.3701	341493	279303	255331	292042	44471	15.2276	265777	325359	214700	268612	55384.1	20.6186	410090	319049	216467	315202	96868.8	30.7323	376616	253870	236026	288837	76540.5	26.4995	335727	242578	196442	258249	70952.3	27.4744	137978	93005.3	135427	122137	25260.9	20.6824	221829	174648	181330
	C14:0	463.291	[M-H]-	33.5	288185	214825	156812	219941	65835.6	29.9333	306243	264084	276373	282233	21682	7.6823	143314	187077	97655.8	142682	44713.7	31.338	315107	239653	190353	248371	62832	25.2976	228286	124919	147925	167043	54270.8	32.4891	271601	170850	154582	199011	63389.1	31.8521	48666.1	49398.5	67020	55028.2	10391.6	18.8842	218039	151496	176108
	C16:2	487.291	[M-H]-	33	1.21348e+07	6.46853e+06	5.20336e+06	7.93556e+06	3.69125e+06	46.5153	12081783	1.22878e+07	1.07125e+07	1.1694e+07	856269	7.32227	1.58961e+07	1.60352e+07	9.54401e+06	1.38251e+07	3.70819e+06	26.8222	1.66932e+07	1.48618e+07	1.37421e+07	1.5099e+07	1.48978e+06	9.86677	1.75481e+07	1.51458e+07	1.26797e+07	1.51246e+07	2.43426e+06	16.0947	2.77865e+07	2.09242e+07	1.97575e+07	2.28227e+07	4.33813e+06	19.0079	1.20278e+07	7.29623e+06	9.78451e+06	9.70285e+06	2.36685e+06	24.3934	1.25325e+07	7.90152e+06	8.70856e+06
	C16:1	489.306	[M-H]-	34.5	131366	92300	58241.3	93969	36590.8	38.9392	178449	149372	145260	157693	18092.1	11.4729	137945	155485	219092	170841	42697.6	24.9926	428558	377980	289160	365233	70567.7	19.3213	840118	483146	500210	607825	201353	33.1268	984036	720378	753088	819167	143714	17.544	460587	342817	441004	414802	63105.6	15.2134	496279	497741	565480
	C18:3	513.306	[M-H]-	33.5	5.29778e+06	4.30003e+06	2.54524e+06	4.04768e+06	1.39351e+06	34.4274	5.70492e+06	4.76127e+06	3.80702e+06	4.75774e+06	948955	19.9455	1.64054e+06	2.75087e+06	1.88581e+06	2.09241e+06	583281	27.8761	5.17984e+06	1.95197e+06	2.37887e+06	3.17023e+06	1.75341e+06	55.3088	3.83605e+06	2.84375e+06	2.72996e+06	3.13659e+06	608418	19.3975	9.5478e+06	6.64947e+06	6.5144e+06	7.57056e+06	1.71368e+06	22.6361	865581	644212	931646	813813	150547	18.499	2.61126e+06	2.00419e+06	2.26025e+06
	C18:2	515.322	[M-H]-	35	531920	404703	259026	398550	136551	34.262	663343	530954	418462	537586	122575	22.801	860484	683053	715273	752937	94521.9	12.5538	1.02104e+06	588458	711960	773819	222826	28.7956	1.35672e+06	1252087	1.20462e+06	1.27114e+06	77817.7	6.12188	1.86335e+06	2.09226e+06	1.98117e+06	1.97893e+06	114473	5.78462	429418	481109	446764	452431	26307.4	5.81468	1.87415e+06	1.42619e+06	1.94699e+06
	C18:1	517.338	[M-H]-	36.5	63304.6	34972.3	23919.5	40732.1	20314.5	49.8733	139749	92507.2	86770.8	106342	29072.9	27.3389	114612	103955	101025	106531	7150.42	6.71209	320374	224118	332876	292456	59511.4	20.3488	276525	221673	280439	259546	32856.8	12.6594	1.66968e+06	1.39037e+06	1.25522e+06	1.43842e+06	211370	14.6946	88617.4	89123.4	112343	96694.7	13554.4	14.0177	326541	299210	406039
	C24:2	599.416	[M-H]-	37.5	527094	371889	550707	483230	97144.2	20.1031	806549	515576	701853	674659	147380	21.8452	599501	457028	227644	428057	187613	43.829	642435	813557	740587	732193	85869.2	11.7277	569494	552031	401764	507763	92211.7	18.1604	709244	797675	720194	742371	48206.8	6.49363	390674	211973	388117	330255	102443	31.0195	645552	624894	654847
Monogalactosyldiacylglycerides (MGDGs)	C34:6	745.49	[M-H]-	42.5	3.71349e+06	2.8336e+06	7.3625e+06	4.63653e+06	2.40141e+06	51.7932	6.34324e+06	2.92848e+06	5.26428e+06	4.84533e+06	1.7455e+06	36.0244	4.29648e+06	2.6801e+06	1.19094e+06	2.72251e+06	1.5532e+06	57.0505	3.12796e+06	6.09866e+06	4.96732e+06	4.73132e+06	1.49935e+06	31.6898	2.31186e+06	3.66721e+06	1.10422e+06	2.3611e+06	1.2822e+06	54.3055	2.45831e+06	3.87304e+06	3.62511e+06	3.31882e+06	755465	22.7631	3.61484e+06	1.11749e+06	2.37673e+06	2.36969e+06	1.24869e+06	52.6942	196224	242986	341928
	C34:5	747.505	[M-H]-	43	NP	NP	NP	NA	NA	NA	NP	NP	NP	NA	NA	NA	NP	NP	NP	NA	NA	NA	NP	NP	NP	NA	NA	NA	NP	NP	NP	NA	NA	NA	NP	NP	NP	NA	NA	NA	NP	NP	NP	NA	NA	NA	NP	NP	NP
	C34:4	749.521	[M-H]-	44	124745	71121.8	149155	115007	39917.5	34.7087	221413	159757	211396	197522	33086.8	16.751	289553	186576	144455	206862	74645.7	36.0849	416772	639502	580620	545631	115414	21.1523	221160	369024	172040	254074	102534	40.3558	521674	472428	557717	517273	42814.7	8.27701	369014	233597	327222	309944	69342.4	22.3725	39622.4	50761.7	60368.8
Digalactosyldiacylglycerides (DGDGs)	C28:2	831.511	[M-H]-	36	169915	97342.3	102697	123318	40443	32.7956	390843	419073	262782	357566	83290.1	23.2936	416139	308736	245259	323378	86376	26.7105	111944	151341	83860.1	115715	33898	29.2944	243139	189463	144259	192287	49500.4	25.743	364281	263158	257826	295088	59981.7	20.3267	139776	117526	141113	132805	13248.7	9.97601	267495	318813	306677
	C28:1	833.526	[M-H]-	36.5	756640	482723	599435	612933	137457	22.426	971831	1.0615e+06	616325	883219	235445	26.6576	292507	375415	223796	297239	75919.9	25.5417	934736	859365	410024	734708	283699	38.6138	224151	181031	118262	174481	53247.5	30.5177	1.60524e+06	833331	951357	1.12998e+06	415798	36.7971	199802	122308	143607	155239	40034.8	25.7891	1.03982e+06	764908	680991
	C28:0	835.542	[M-H]-	36.5	376540	185296	263436	275091	96153.2	34.9533	645770	634405	428865	569680	122082	21.4298	226436	295051	138843	220110	78295.7	35.5712	647408	573650	379130	533396	138595	25.9836	228071	178628	146944	184548	40886.3	22.1549	692963	543737	563859	600186	80974.3	13.4915	126906	81923.2	120414	109748	24314.5	22.1549	269547	231208	205749
	C32:0	891.605	[M-H]-	47	454191	300967	509510	421556	108034	25.6275	507486	393027	498543	466352	63658.4	13.6503	450653	359419	189959	333343	132289	39.6854	497361	436080	381390	438277	58016.6	13.2374	310828	472746	173279	318951	149899	46.9975	366501	456235	322020	381585	68366.9	17.9165	426148	315578	355677	365801	55976.1	15.3023	329256	278790	45671.4
	C34:6	907.542	[M-H]-	42	2.24293e+06	1.85704e+06	1.48655e+06	1.86217e+06	378221	20.3107	2.08137e+06	1.22633e+06	1.47251e+06	1.5934e+06	440153	27.6235	3.19414e+06	1.75145e+06	931966	1.95918e+06	1.1453e+06	58.4582	1.14787e+06	1.84019e+06	1.90789e+06	1.63198e+06	420619	25.7735	1.58492e+06	1.24682e+06	722652	1.1848e+06	434465	36.6701	1.5879e+06	1.40135e+06	1.21562e+06	1.40162e+06	186139	13.2802	1.15277e+06	531414	1.01749e+06	900555	326763	36.2846	1.77619e+06	1.29231e+06	1.51259e+06
	C34:5	909.558	[M-H]-	42.5	270160	188316	146444	201640	62925.1	31.2067	413075	162252	237037	270788	128772	47.5547	502313	322566	208010	344296	148350	43.0878	284307	254308	361923	300180	55535.8	18.5008	479060	431546	212683	374430	142077	37.9449	769988	587566	653180	670245	92400.5	13.7861	515908	204720	395089	371905	156884	42.1839	721458	719333	979005
	C34:4	911.574	[M-H]-	43	131925	75234.8	89902.8	99020.7	29424.3	29.7153	198497	94212.7	169475	154062	53823.7	34.9365	343914	181991	119136	215013	115970	53.9364	212844	272814	272273	252644	34468.7	13.6432	319998	358448	136314	271587	118717	43.7122	645580	525430	580131	583714	60155	10.3056	411074	159820	304215	291703	126093	43.2265	394744	382299	623971
	C34:3	913.589	[M-H]-	44	383300	214548	243555	280468	90228.6	32.1708	212055	80985.2	173479	155507	67358.1	43.3152	152228	111293	69763.8	111095	41232.5	37.1146	108066	121584	115889	115180	6787.32	5.8928	151422	135020	48089.2	111510	55533.2	49.8009	262380	197756	191547	217228	39226	18.0575	114920	50244.2	80190.6	81784.9	32367.3	39.5762	89117.9	101383	116764
	C34:2	915.605	[M-H]-	44.5	488349	247037	272012	335799	132701	39.5179	364416	170552	323911	286293	102260	35.7187	601449	337909	196475	378611	205532	54.2858	252671	342430	367570	320891	60402.2	18.8233	356980	337351	147713	280681	115571	41.1752	690434	510102	468671	556402	117909	21.1913	398570	161098	326096	295255	121703	41.2197	249695	225482	280417
	C34:1	917.62	[M-H]-	45	213142	113964	122574	149894	54943.9	36.6553	123014	50701.4	92016.5	88577.3	36278.7	40.9571	262880	99579.7	84595.6	149019	98891.4	66.3618	72842.4	109727	101283	94617.3	19324.5	20.4238	185535	171440	44656.3	133877	77588.4	57.9549	164405	119702	137491	140533	22506.2	16.0149	149464	53510.2	109948	104307	48225.1	46.2336	61613.8	51177	58568.9
	C36:6	935.573	[M-H]-	43	198875	127078	144596	156850	37434.3	23.8664	171530	74420.6	131457	125803	48801	38.7917	126370	119955	55452.6	100592	39223.7	38.9926	102869	58833.3	94356.9	85353.2	23357.9	27.3661	100591	101641	39441.3	80557.8	35611.8	44.2065	184530	155189	151498	163739	18100	11.0542	70313.2	37118	45323.7	50918.3	17290.3	33.957	134178	95720.7	140203
	C36:5	937.589	[M-H]-	43.5	140225	78288.4	65451.9	94655.1	39983.3	42.241	148313	50911.3	77943.7	92389.2	50281.8	54.4239	299099	113029	105375	172501	109704	63.5961	151202	91074.5	145991	129423	33312.6	25.7394	367983	286750	113805	256179	129817	50.6744	495519	435013	463617	464717	30268.1	6.51323	239908	87101.9	170667	165893	76515	46.1232	731860	625689	833095
	C36:4	939.605	[M-H]-	44	54637.1	38428.2	40974	44679.8	8716.72	19.5093	69645.6	19587.5	40502.5	43245.2	25141.5	58.1371	165278	43418.1	59899.3	89531.9	66113.8	73.8439	103622	84535.4	102994	97050.3	10842.8	11.1723	250667	261638	71157.3	194488	106948	54.9896	427287	478620	502941	469616	38622.6	8.22428	245266	96243.1	160407	167305	74750.4	44.6791	648435	611449	777413
Sulfoquinovosyldiacylglycerides (SQDGs)	C30:0	765.482	[M-H]-	34.5	172788	98327.2	108591	126569	40354.8	31.8837	144267	164458	99051.2	135925	33491.6	24.6398	156892	150221	118782	141965	20352.1	14.336	182307	190710	113801	162272	42187.1	25.9977	164991	112140	72345.1	116492	46476	39.8962	85017.8	61261.6	62044.2	69441.2	13495.4	19.4343	91837.2	63791.5	82564.6	79397.8	14288.6	17.9962	76631.6	96574.7	89278.2
	C32:3	787.467	[M-H]-	34	1.69592e+06	1.10849e+06	1.41402e+06	1.40614e+06	293792	20.8935	1.00689e+06	1.11108e+06	750782	956251	185409	19.3891	1.17701e+06	1.04444e+06	629090	950180	285863	30.0852	1.18159e+06	1.38731e+06	889853	1.15292e+06	249964	21.681	964829	833847	535117	777931	220245	28.3117	NP	NP	NP	NA	NA	NA	360860	268714	396170	341915	65806.5	19.2465	NP	NP	NP
	C32:2	789.482	[M-H]-	34.5	263488	187387	238909	229928	38837.4	16.8911	204921	221096	148770	191596	37959.9	19.8125	280409	237214	184548	234057	48008.7	20.5115	334088	257050	228853	273330	54473.8	19.9297	360127	336628	232972	309909	67657.2	21.8313	NP	NP	NP	NA	NA	NA	155226	109221	151480	138642	25548.4	18.4276	NP	NP	NP
	C32:1	791.498	[M-H]-	35.5	203189	113805	120789	145928	49712.2	34.0663	173082	155025	99543	142550	38323.9	26.8845	233312	187854	154312	191826	39649.8	20.6697	175806	158464	118008	150759	29659.2	19.6732	326181	357327	226429	303313	68379.9	22.5444	NP	NP	NP	NA	NA	NA	236964	238380	191897	222414	26438.1	11.8869	NP	NP	NP
	C32:0	793.514	[M-H]-	36	9.65728e+06	5.5604e+06	4.92525e+06	6.71431e+06	2.5684e+06	38.2526	7.10405e+06	6.50095e+06	4.22996e+06	5944987	1.51556e+06	25.4931	1.0611e+07	7.52651e+06	5.37356e+06	7.83703e+06	2.6325e+06	33.5905	8.06613e+06	8.53136e+06	5.11131e+06	7.23627e+06	1.85491e+06	25.6335	7.38671e+06	5.00702e+06	3.65565e+06	5.34979e+06	1.889e+06	35.3098	2.81879e+06	1.8498e+06	1.71106e+06	2.12655e+06	603494	28.379	5.44904e+06	4.44316e+06	3.92394e+06	4.60538e+06	775388	16.8366	2.65348e+06	3.33278e+06	2.50935e+06
	C34:6	809.451	[M-H]-	33	1.13016e+06	810881	1.11046e+06	1.01717e+06	178919	17.59	735684	917760	613899	755781	152924	20.2339	728670	645082	396299	590017	172893	29.303	852739	1.07678e+06	598261	842593	239420	28.4147	586069	440617	307778	444822	139193	31.2919	NP	NP	NP	NA	NA	NA	167625	115366	160225	147739	28278.8	19.1411	NP	NP	NP
	C34:5	811.467	[M-H]-	33	358743	240660	352491	317298	66444.2	20.9406	320081	329767	205018	284955	69396.7	24.3535	339776	292018	178059	269951	83085.9	30.7781	336301	356498	252983	315260	54871.1	17.405	294117	314031	221332	276493	48797.8	17.6488	NP	NP	NP	NA	NA	NA	107509	89703.9	129704	108972	20040.1	18.3901	NP	NP	NP
	C34:4	813.482	[M-H]-	33	284521	189535	283233	252430	54472.2	21.5792	237989	265623	161779	221797	53781.8	24.2482	321608	236144	169348	242366	76320.5	31.4897	267732	280919	216305	254985	34140.8	13.3893	369806	377464	253481	333584	69476.9	20.8274	172418	139592	160374	157461	16605.9	10.5461	172418	139592	160374	157461	16605.9	10.5461	NP	NP	NP
	C34:3	815.499	[M-H]-	35	3.60862e+07	2.19459e+07	2.01832e+07	2.60717e+07	8.71742e+06	33.4363	2.51431e+07	2.2792e+07	1.56091e+07	2.11814e+07	4.96688e+06	23.4492	3.26489e+07	2.54163e+07	1.82994e+07	2.54549e+07	7.17483e+06	28.1865	1.68215e+07	1.80918e+07	1.15039e+07	1.54724e+07	3.495e+06	22.5886	2.40617e+07	2.0614e+07	1.32441e+07	1.93066e+07	5.52606e+06	28.6227	293264	177912	176587	215921	66984.1	31.0225	1.38496e+07	1.29315e+07	1.49426e+07	1.39079e+07	1.00681e+06	7.23913	136169	221568	209739
	C34:2	817.514	[M-H]-	36	9.37817e+06	4.44388e+06	3.86008e+06	5.89404e+06	3.03143e+06	51.4321	3.29968e+06	4.4185e+06	2.63944e+06	3.45254e+06	899327	26.0483	1.43259e+07	1.11452e+07	7.81436e+06	1.10952e+07	3.25608e+06	29.3468	6.98212e+06	8.32569e+06	4.23896e+06	6.51559e+06	2.08293e+06	31.9683	8.94235e+06	9.96625e+06	6.40978e+06	8.43946e+06	1.83079e+06	21.6932	275064	135156	160680	190300	74508.7	39.1533	5.64784e+06	5.89403e+06	6.999e+06	6.18029e+06	719631	11.644	253794	317307	275197
	C34:1	819.53	[M-H]-	36.5	1.4602e+06	761219	714822	978747	417596	42.6663	726958	766462	480455	657958	154986	23.5556	5.12719e+06	2.7937e+06	2.8223e+06	3.58106e+06	1.33906e+06	37.3929	1.42394e+06	1.73558e+06	885536	1.34835e+06	430035	31.8933	4.06744e+06	3.78049e+06	2.6775e+06	3.50848e+06	733809	20.9153	516297	188627	201231	302051	185649	61.4626	4.35756e+06	3500504	3.8203e+06	3.89279e+06	433104	11.1258	107429	230552	268353
	C34:0	821.545	[M-H]-	37.5	155691	100740	87716.8	114716	36077.8	31.4498	115454	139605	92277.3	115779	23665.5	20.4403	306155	249213	146802	234057	80750.5	34.5004	100782	67359.1	68930.8	79023.9	18859.4	23.8654	242272	123843	136810	167642	64955.9	38.7468	NP	NP	NP	NA	NA	NA	213380	598311	695845	502512	255101	50.7651	NP	NP	NP
	C36:6	837.482	[M-H]-	34	4.25224e+06	2.99525e+06	3.97847e+06	3.74198e+06	661023	17.665	2.53457e+06	2.54939e+06	1.58473e+06	2.22289e+06	552721	24.8649	3.14363e+06	2.27235e+06	1.61102e+06	2.34233e+06	768699	32.8176	1.7857e+06	1.6643e+06	1.29505e+06	1.58169e+06	255545	16.1565	2.04886e+06	1.9371e+06	1.33347e+06	1.77314e+06	384849	21.7043	23629.2	16896.8	15983.9	18836.6	4175.49	22.1669	982759	691199	952523	875493	160318	18.3118	16100.5	27566.8	25455.7
	C36:5	839.498	[M-H]-	33.5	1.66073e+06	897525	1.13283e+06	1.23036e+06	390840	31.7662	797004	828120	536074	720399	160387	22.2636	2.09373e+06	1.14112e+06	1.50381e+06	1.57955e+06	480798	30.4389	1.37538e+06	1.03623e+06	779666	1.06376e+06	298811	28.0901	2.22359e+06	2.06695e+06	1.58359e+06	1.95804e+06	333609	17.0379	37491.4	27768.3	33587.3	32949	4892.9	14.8499	1.30719e+06	914423	1.1854e+06	1.13567e+06	201048	17.7031	38156.7	81189.9	54749.3
	C36:4	841.514	[M-H]-	35	323776	226531	184745	245017	71334.9	29.1143	240987	214979	145127	200364	49573.1	24.7415	696812	391250	464178	517413	159585	30.8429	417098	357900	239370	338123	90499.7	26.7653	756484	879925	537763	724724	173278	23.9095	52827.4	39470.6	44586.5	45628.2	6739.03	14.7695	407132	401283	412469	406961	5595.17	1.37487	60157.8	94884.1	69146.1
Phosphatidic acids (PAs)	C18:3	431.22	[M-H]-	33	89662.7	59231.1	86034.7	78309.5	16621.7	21.2256	159049	52268.9	60136.1	90484.7	59508.6	65.7665	22571.2	37934.2	25761.8	28755.7	8107.27	28.1936	60720.7	41585.9	51272.7	51193.1	9567.64	18.6893	33185.4	26840.6	18944.3	26323.4	7134.64	27.1037	37009.9	23735.3	20264.3	27003.2	8838.16	32.7301	NP	NP	NP	NA	NA	NA	178860	151950	199601
	C20:3	461.267	[M-H]-	31	NP	NP	NP	NA	NA	NA	NP	NP	NP	NA	NA	NA	NP	NP	NP	NA	NA	NA	NP	NP	NP	NA	NA	NA	NP	NP	NP	NA	NA	NA	NP	NP	NP	NA	NA	NA	NP	NP	NP	NA	NA	NA	NP	NP	NP
	C20:2	463.283	[M-H]-	33	NP	NP	NP	NA	NA	NA	NP	NP	NP	NA	NA	NA	NP	NP	NP	NA	NA	NA	NP	NP	NP	NA	NA	NA	NP	NP	NP	NA	NA	NA	NP	NP	NP	NA	NA	NA	NP	NP	NP	NA	NA	NA	NP	NP	NP
	C22:5	485.267	[M-H]-	32	1.14318e+08	7.47857e+07	6.54417e+07	8.48485e+07	2.59456e+07	30.5787	1.05985e+08	8.47951e+07	7.46596e+07	8.84798e+07	1.59843e+07	18.0655	7.56874e+07	7.61415e+07	4.20282e+07	6.46191e+07	1.95656e+07	30.2783	7.6945e+07	8.47483e+07	6.5328e+07	7.56738e+07	9.77235e+06	12.9138	5.876e+07	6.6626e+07	3.98364e+07	5.50742e+07	1.37699e+07	25.0025	7.20634e+07	7.52623e+07	5.64972e+07	6.7941e+07	1.00388e+07	14.7758	3.73399e+07	2.09589e+07	3.0725e+07	2.96746e+07	8.24088e+06	27.7708	3.48032e+07	2.1635e+07	2.34948e+07
	C32:0	647.465	[M-H]-	30	NP	NP	NP	NA	NA	NA	NP	NP	NP	NA	NA	NA	NP	NP	NP	NA	NA	NA	72396.2	27403.3	59575.6	53125	23179.7	43.6323	NP	NP	NP	NA	NA	NA	76407.1	76404.5	53039.2	68617	13490.7	19.6609	NP	NP	NP	NA	NA	NA	NP	NP	NP
	C34:3	669.449	[M-H]-	30	779230	519566	435481	578092	179192	30.9972	860995	1.0503e+06	801183	904160	130049	14.3834	256078	349686	104723	236829	123611	52.1942	1.03491e+06	1.04048e+06	812097	962495	130278	13.5355	364305	273666	152515	263496	106260	40.3272	1.02908e+06	882829	683211	865040	173620	20.0707	300862	149690	285437	245330	83184.8	33.9074	653511	171828	187874
	C34:2	671.465	[M-H]-	31	2.16881e+06	1.36421e+06	914439	1.48249e+06	635494	42.8667	1.90955e+06	2.26137e+06	1.93573e+06	2.03555e+06	196005	9.62911	1.81703e+06	1.54409e+06	637891	1.333e+06	617260	46.3059	2.5253e+06	2.24905e+06	2.00116e+06	2.2585e+06	262197	11.6093	1.30991e+06	959152	408992	892686	454123	50.8715	3.41266e+06	3.01536e+06	2.4682e+06	2.96541e+06	474203	15.9912	948693	394425	846633	729917	294992	40.4144	2.32914e+06	699237	742414
	C34:1	673.481	[M-H]-	31.5	149073	72939.9	39619.9	87211	56104.8	64.3323	132903	149533	147808	143414	9144.22	6.37608	149574	136914	48165.3	111551	55257.5	49.5356	201498	206624	258796	222306	31705.1	14.2619	168143	84409.8	58749.9	103768	57207.9	55.1308	347451	255903	207153	270169	71228.5	26.3644	135073	64760.2	126702	108845	38407.5	35.2863	97706	44200.7	58974.7
	C36:6	691.434	[M-H]-	29	291025	173677	132762	199155	82150.4	41.2495	161023	330374	211166	234188	86991.1	37.1458	219772	168402	82309.4	156828	69458.2	44.2895	307209	470780	299026	359005	96886.5	26.9875	57018.3	81042.9	26613.2	54891.5	27277.1	49.6928	191803	168303	126332	162146	33166.8	20.4549	75272.3	34790.5	49862.2	53308.3	20459.7	38.38	26622.2	12734	15645.8
	C36:5	693.449	[M-H]-	29	1.11229e+06	688879	471978	757714	325656	42.9788	689178	1.06145e+06	851792	867475	186632	21.5144	885093	761074	331134	659100	290717	44.1083	1.01403e+06	1.21196e+06	841118	1.02237e+06	185563	18.1503	420896	439499	154832	338409	159255	47.0597	810482	641193	505802	652493	152654	23.3955	288615	102734	217716	203022	93807.6	46.2058	265337	72673.6	67623.4
	C36:4	695.465	[M-H]-	29	1.57546e+06	921418	562888	1.01992e+06	513425	50.3396	975820	1.39905e+06	1.1605e+06	1.17846e+06	212186	18.0054	2.07227e+06	1.61933e+06	697043	1.46288e+06	700834	47.9078	1.32211e+06	1.35914e+06	1.1087e+06	1.26332e+06	135178	10.7003	984548	954715	381261	773508	340023	43.9586	1.22896e+06	1.24777e+06	1.0487e+06	1.17514e+06	109907	9.35269	842243	299141	708236	616540	282924	45.889	610612	179892	171511
	C36:3	697.481	[M-H]-	30	339170	194922	149197	227763	99153	43.5335	276083	307799	280790	288224	17115.4	5.93822	655755	545491	197597	466281	239130	51.2844	327969	310476	390577	343007	42114.8	12.2781	391806	360055	166006	305956	122235	39.9519	379608	423549	384746	395967	24023.7	6.0671	416230	174404	272913	287849	121603	42.2454	271233	86921.8	94840.3
Phosphatidylglcerols (PGs)	C16:1	481.257	[M-H]-	26	179625	184750	202935	189104	12249.5	6.47766	339321	204616	311899	285279	71188.5	24.954	50840.1	58117.8	24747.7	44568.5	17546.8	39.3703	304724	201391	235517	247211	52650	21.2976	41894.5	39860.1	37889.1	39881.2	2002.81	5.02193	211819	134398	89284.7	145167	61972.7	42.6906	NP	NP	NP	NA	NA	NA	567470	424898	593372
	C16:0	483.272	[M-H]-	26	88017.8	80561.6	105102	91227.2	12581.1	13.791	354038	223123	271325	282829	66211	23.4103	NP	NP	NP	NA	NA	NA	358055	309521	346681	338086	25382.7	7.50778	NP	NP	NP	NA	NA	NA	1.40225e+06	472481	374291	749675	567278	75.6698	NP	NP	NP	NA	NA	NA	3.56722e+06	2082592	2.40464e+06
	C18:2	507.272	[M-H]-	31	2.86898e+06	2.07762e+06	1.79639e+06	2.24767e+06	556145	24.7432	2.56634e+06	2.40789e+06	1.79111e+06	2.25511e+06	409575	18.162	2.16021e+06	2.29084e+06	1.15648e+06	1.86918e+06	620661	33.2051	2.44016e+06	2.25899e+06	1.66207e+06	2.12041e+06	407136	19.2008	1.28504e+06	1.85123e+06	1.45648e+06	1.53091e+06	290341	18.9652	1.1875e+06	2.1739e+06	1.09474e+06	1.48538e+06	598076	40.2642	1.45653e+06	1.14373e+06	1.37579e+06	1.32535e+06	162389	12.2525	1.25679e+06	1.14966e+06	994788
	C18:1	509.288	[M-H]-	32	455820	397166	305821	386269	75590.8	19.5695	696005	641107	496200	611104	103226	16.8917	736131	715386	607607	686375	68998.9	10.0527	696679	660635	632065	663127	32379.1	4.88279	691177	588611	596734	625508	57016.4	9.11522	711296	758621	678595	716171	40235	5.61808	609289	555568	579364	581407	26918.5	4.62989	516899	513470	467835
	C20:4	531.272	[M-H]-	31	407665	221091	150804	259853	132745	51.0846	375679	229759	138456	247964	119655	48.2549	226199	116809	93073.6	145360	71006.8	48.8488	251035	198407	112873	187439	69731.2	37.2022	182528	107265	90163.9	126652	49139.5	38.7987	188986	105830	113116	135977	46051.1	33.8668	101564	45432.5	43715.7	63570.8	32914.4	51.776	67197.8	41122.3	39212.8
	C20:2	535.304	[M-H]-	34	329322	280407	155871	255200	89430.5	35.0433	272761	255398	226560	251573	23336.5	9.27623	154154	242449	135687	177430	57060.3	32.1593	298887	152062	186242	212397	76827.1	36.1714	200450	182286	187078	189938	9413.27	4.95596	377553	413605	333194	374784	40276.7	10.7466	86613.5	80530.1	82831.9	83325.2	3071.55	3.68622	220701	158984	160966
	C32:2	717.471	[M-H]-	34	NP	NP	NP	NA	NA	NA	130512	154291	130987	138597	13593.8	9.80812	NP	NP	NP	NA	NA	NA	140703	165148	138639	148163	14745.4	9.95211	NP	NP	NP	NA	NA	NA	357964	247924	247435	284441	63673.1	22.3853	NP	NP	NP	NA	NA	NA	321960	330037	275550
	C32:0	721.502	[M-H]-	36.5	2.26824e+06	1.56697e+06	1.41359e+06	1.7496e+06	455658	26.0435	3.18266e+06	3.06987e+06	2.77263e+06	3.00839e+06	211816	7.04085	329263	559758	218060	369027	174285	47.2283	2.85483e+06	2.38336e+06	2.61597e+06	2.61805e+06	235746	9.00461	312455	247776	191377	250536	60586.6	24.1828	3.42507e+06	3.51779e+06	3.31118e+06	3.41801e+06	103488	3.02773	47550.2	29747.5	58763.4	45353.7	14632.2	32.2623	4.7924e+06	4.97525e+06	4.22203e+06
	C34:4	741.471	[M-H]-	35	2.06502e+07	1.48295e+07	1.22083e+07	1.5896e+07	4.32081e+06	27.1817	1.7471e+07	18067885	1.62865e+07	1.72751e+07	906689	5.24852	6.6522e+06	9.49082e+06	4.87429e+06	7.00577e+06	2.32849e+06	33.2367	1.2508e+07	1.29414e+07	1.04517e+07	1.19671e+07	1.33011e+06	11.1147	4.61074e+06	4.13906e+06	2.74242e+06	3.83074e+06	971571	25.3625	7.98817e+06	6.71301e+06	6.6871e+06	7.12943e+06	743807	10.4329	1.71703e+06	944108	1.85335e+06	1.50483e+06	490358	32.5856	3.77469e+06	3.77686e+06	3.83022e+06
	C34:3	743.486	[M-H]-	35.5	1.12348e+07	7.84851e+06	7.93843e+06	9.00726e+06	1.92967e+06	21.4235	2.47517e+07	1.90482e+07	1.66332e+07	2.01444e+07	4.16878e+06	20.6945	6.72784e+06	7.32506e+06	4.75941e+06	6.27077e+06	1.34251e+06	21.409	1.69533e+07	1.26819e+07	1.26803e+07	1.41052e+07	2.46659e+06	17.4871	5.46215e+06	5.57848e+06	3.80578e+06	4.9488e+06	991594	20.037	2.18514e+07	1.97337e+07	1.75519e+07	1.97123e+07	2.14985e+06	10.9061	3.05092e+06	2.41455e+06	3.3386e+06	2.93469e+06	472859	16.1127	2.09061e+07	2.00317e+07	1.93814e+07
	C34:1	747.518	[M-H]-	36.5	1.14897e+06	738333	534102	807135	313155	38.7983	1.63413e+06	1.76674e+06	1.3681e+06	1.58966e+06	203010	12.7707	636219	615210	352175	534535	158277	29.6103	2.17556e+06	3.04459e+06	2.45758e+06	2.55924e+06	443341	17.3232	1.86041e+06	1.9522e+06	864449	1.55902e+06	603265	38.6951	7.33904e+06	5.94261e+06	6.57473e+06	6.61879e+06	699255	10.5647	436707	209860	483057	376541	146198	38.8267	2.92535e+06	4.66638e+06	3.77076e+06
Phosphatidylinositols (PIs)	C18:4	591.257	[M-H]-	26	1.88777e+06	1.42309e+06	750180	1.35368e+06	571961	42.2524	1.77358e+06	770605	1.36416e+06	1.30278e+06	504297	38.7093	1.28884e+06	2.46715e+06	2.66603e+06	2.14067e+06	744385	34.7734	1.71432e+06	920956	504829	1.0467e+06	614472	58.7055	2.58889e+06	1.50712e+06	1.5167e+06	1.8709e+06	621809	33.2358	2.11322e+06	2.42089e+06	2.20799e+06	2.24737e+06	157571	7.01134	1.05576e+06	2.23529e+06	1.29395e+06	1.52833e+06	623717	40.8103	3.27885e+06	2.44385e+06	5.31453e+06
	C18:3	595.288	[M-H]-	26	NP	NP	NP	NA	NA	NA	19205.4	10488	12542.8	14078.8	4557.15	32.369	NP	NP	NP	NA	NA	NA	47215.6	46593.5	24704	39504.3	12821.3	32.4554	NP	NP	NP	NA	NA	NA	36687.4	35705.5	21610.1	31334.3	8435.75	26.9218	NP	NP	NP	NA	NA	NA	144721	96096.5	105608
	C18:2	597.304	[M-H]-	27	NP	NP	NP	NA	NA	NA	NP	NP	NP	NA	NA	NA	NP	NP	NP	NA	NA	NA	28819.5	28343.7	14363.4	23842.2	8212.34	34.4446	NP	NP	NP	NA	NA	NA	36907.2	33723.6	25357	31995.9	5965.78	18.6454	NP	NP	NP	NA	NA	NA	82250.6	81451.4	66130
	C22:5	647.32	[M-H]-	30	207428	157571	132580	165860	38105.9	22.9748	224334	107012	136512	155953	61029.5	39.1333	177331	129514	56223.8	121023	60998.3	50.4023	171491	164396	166856	167581	3602.31	2.14959	129284	106306	58231.1	97940.4	36257.7	37.0201	323210	128662	115004	188959	116466	61.6355	98350.6	75463.8	91148.7	88321	11702.5	13.25	1.16702e+06	898499	945221
	C22:4	649.335	[M-H]-	32	NP	NP	NP	NA	NA	NA	NP	NP	NP	NA	NA	NA	NP	NP	NP	NA	NA	NA	NP	NP	NP	NA	NA	NA	NP	NP	NP	NA	NA	NA	52202.7	33311.3	32607.9	39374	11115.6	28.2309	NP	NP	NP	NA	NA	NA	308932	338179	307042
	C36:5	855.502	[M-H]-	34	73716.3	51636.6	80142	68498.3	14952	21.8282	124069	137408	95960.9	119146	21157.7	17.7578	NP	NP	NP	NA	NA	NA	144031	122487	65726	110748	40450.9	36.5252	NP	NP	NP	NA	NA	NA	236380	113716	120434	156843	68962.5	43.969	NP	NP	NP	NA	NA	NA	91330.9	82291.7	66990.8
	C36:4	857.518	[M-H]-	35	65920.9	44389.9	41733.3	50681.4	13264.5	26.1723	86133.6	87247.9	61525.5	78302.3	14539.8	18.5689	53107.5	63863.4	47443.4	54804.7	8340.56	15.2187	86403.6	78222.7	49253.2	71293.2	19520.5	27.3806	NP	NP	NP	NA	NA	NA	120708	77253.2	89161	95707.5	22455	23.4621	NP	NP	NP	NA	NA	NA	74446.4	66598	59209.1
Monoacylglycerols (MAGs)	C14:0	301.238	[M+H-H2O]+	30	875258	605319	497049	659208	194778	29.5473	646089	714252	556153	638831	79299.4	12.4132	519985	677005	839727	678906	159879	23.5496	710980	642986	408363	587443	158770	27.0274	977580	521259	560663	686501	252851	36.8319	554004	875749	789604	739786	166557	22.5142	310332	425559	512070	415987	101209	24.3299	467307	454129	217607
	C16:2	325.238	[M+H-H2O]+	30	2.67229e+08	2.42973e+08	1.84634e+08	2.31612e+08	4.24536e+07	18.3296	2.75478e+08	3.01855e+08	2.61069e+08	2.79467e+08	2.06839e+07	7.40118	1.95746e+08	2.58542e+08	1.98161e+08	2.17483e+08	3.55783e+07	16.3591	1.96548e+08	2.89123e+08	2.03519e+08	2.2973e+08	5.15542e+07	22.4412	1.63929e+08	209855268	1.3478e+08	1.69521e+08	3.7849e+07	22.327	2.62599e+08	2.37349e+08	2.15437e+08	2.38462e+08	2.36007e+07	9.89707	8.46487e+07	5.25006e+07	8.87815e+07	7.53103e+07	1.98615e+07	26.3729	9.79303e+07	6.76973e+07	8.45277e+07
	C16:1	327.254	[M+H-H2O]+	31	1.48475e+07	8.841e+06	6.30916e+06	9.99921e+06	4.3854e+06	43.8574	1.5551e+07	1.91399e+07	2.1317e+07	1.86693e+07	2.91167e+06	15.596	2.16814e+07	2.36836e+07	2.11909e+07	2.21853e+07	1.32053e+06	5.95228	2.05376e+07	2.8905e+07	2.45443e+07	2.46623e+07	4.18496e+06	16.9691	2.08558e+07	2.09782e+07	1.71978e+07	1.96773e+07	2.14816e+06	10.917	4.55546e+07	4.00633e+07	3.96327e+07	4.17502e+07	3.30174e+06	7.90832	1.35824e+07	8.22318e+06	1.3858e+07	1.18879e+07	3.17671e+06	26.7223	1.35312e+07	1.05431e+07	9.6443e+06
	C16:0	329.269	[M+H-H2O]+	32	959640	701405	408113	689719	275949	40.0089	1.30603e+06	1.7313e+06	1.26185e+06	1.43306e+06	259227	18.0891	959648	960185	1.29226e+06	1.0707e+06	191876	17.9207	2.16878e+06	2.63464e+06	1.91466e+06	2.23936e+06	365143	16.3057	2.74126e+06	1.77106e+06	1.55157e+06	2.0213e+06	633088	31.3209	3.64572e+06	3.64196e+06	3.10676e+06	3.46481e+06	310085	8.94954	1.45972e+06	836196	1.21483e+06	1.17025e+06	314142	26.8441	952160	728222	728222
	C18:4	349.238	[M+H-H2O]+	32	187759	237142	167046	197316	36011.9	18.2509	206851	172018	117847	165572	44850.7	27.0883	212712	208798	276836	232782	38201.9	16.411	95886.7	173784	129343	133005	39077.7	29.3807	198218	157279	170705	175401	20869.8	11.8983	90230.1	103946	95045.2	96407.1	6958.55	7.21788	354361	289634	252385	298793	51601.2	17.2699	36154.3	43584	39908.2
	C18:3	351.254	[M+H-H2O]+	34	1.53469e+06	1.78503e+06	897141	1.40562e+06	457798	32.5692	4.92991e+06	2.30512e+06	1.37956e+06	2.87153e+06	1.8417e+06	64.1366	354770	612138	455193	474033	129714	27.364	1.08395e+06	561942	634165	760019	282846	37.2157	468657	286154	562112	438975	140353	31.9729	329038	324896	298549	317495	16537.2	5.20865	290968	526734	316066	377922	129484	34.2622	627169	944398	1.4271e+06
	C18:2	353.269	[M+H-H2O]+	32	3.7194e+07	2.69479e+07	2.02702e+07	2.81373e+07	8.52437e+06	30.2956	3.42912e+07	3.54946e+07	2.92108e+07	3.29988e+07	3.33528e+06	10.1073	1.13034e+07	1.50248e+07	1.32129e+07	1.31803e+07	1.86091e+06	14.1188	2.80782e+07	2.01568e+07	1.44239e+07	2.08863e+07	6.85632e+06	32.8269	1.26226e+07	1.33261e+07	9.60989e+06	1.18529e+07	1.97406e+06	16.6547	2.3702e+07	2.73599e+07	2.60333e+07	2.56984e+07	1.8518e+06	7.2059	2.7621e+06	1.48159e+06	2.84543e+06	2.36304e+06	764492	32.3521	4.65786e+06	3.69373e+06	3.78594e+06
	C18:1	355.285	[M+H-H2O]+	33	2.62759e+06	1.75597e+06	1.20431e+06	1.86262e+06	717607	38.5267	3.55029e+06	3.92806e+06	2.97351e+06	3.48395e+06	480720	13.7981	2.88007e+06	1.82563e+06	2.74554e+06	2.48375e+06	573901	23.1062	7.41588e+06	6.2465e+06	7.08089e+06	6.91442e+06	602200	8.70934	4.79654e+06	4.2607e+06	3.29115e+06	4.11613e+06	763036	18.5377	1.88371e+07	1.8634e+07	1.60911e+07	1.78541e+07	1.53016e+06	8.57039	1.50827e+06	949947	1.66578e+06	1.37467e+06	376155	27.3634	7.04283e+06	5.83539e+06	4.88505e+06
	C18:0	357.3	[M+H-H2O]+	34	236946	176649	80584.3	164727	78859.9	47.8732	499547	297477	361907	386310	103222	26.7199	442963	290308	278774	337348	91646.8	27.1668	1.30498e+06	1.91812e+06	1.91442e+06	1.71251e+06	352934	20.6092	862938	884205	649049	798731	130064	16.2838	7.70058e+06	7.53004e+06	7.86919e+06	7.69994e+06	169576	2.20231	289775	210014	288840	262877	45782.5	17.416	1.83496e+06	1.08127e+06	1.49315e+06
	C20:5	393.264	[M+H]+	32	4309490	6.51545e+06	3590414	4.80512e+06	1.5242e+06	31.7204	4.81998e+06	4.08988e+06	1.55629e+06	3.48872e+06	1.71288e+06	49.0978	1.69816e+06	2.23908e+06	4.21743e+06	2.71822e+06	1.32622e+06	48.79	1.95587e+06	3.56823e+06	1.90422e+06	2.47611e+06	946157	38.2115	2.36536e+06	1.38986e+06	1.29166e+06	1.68229e+06	593587	35.2844	791092	1.03957e+06	954652	928439	126297	13.6032	3.19457e+06	1.67738e+06	2.06127e+06	2.31108e+06	788842	34.1331	556131	561049	265287
	C20:4	377.269	[M+H-H2O]+	34	9.07903e+06	6.24185e+06	3.48308e+06	6.26799e+06	2.79807e+06	44.6406	1.13573e+07	9.74316e+06	7.58659e+06	9.56235e+06	1.89185e+06	19.7843	5.24497e+06	7.86113e+06	7.35336e+06	6.81982e+06	1.38729e+06	20.342	1.18426e+07	7.60127e+06	6.11194e+06	8.51859e+06	2.9734e+06	34.9048	4.62311e+06	2.2758e+06	4.24633e+06	3.71508e+06	1.26061e+06	33.9322	6.16406e+06	6.3065e+06	6.27695e+06	6.24917e+06	75172.7	1.20292	2.5441e+06	3.44292e+06	3.6137e+06	3.20024e+06	574615	17.9554	2.02997e+07	1.89532e+07	1.78644e+07
	C20:3	379.285	[M+H-H2O]+	35	1.67352e+06	762024	379589	938379	664750	70.8403	2.08143e+06	2.00284e+06	1.64221e+06	1.90882e+06	234219	12.2703	2.68812e+06	5.05153e+06	2.53972e+06	3.42646e+06	1.40931e+06	41.1302	2.45124e+06	1.54772e+06	2.30922e+06	2.10273e+06	485863	23.1063	2.97826e+06	2.57831e+06	3.02819e+06	2.86159e+06	246594	8.61737	7.11574e+06	7.83584e+06	7.72114e+06	7.55757e+06	386910	5.1195	1.42357e+06	2.34464e+06	1.82139e+06	1.8632e+06	461956	24.7936	1.46973e+07	1.2681e+07	1.14531e+07
	C20:2	381.3	[M+H-H2O]+	37	603656	297798	213086	371513	205455	55.3022	238326	172403	438327	283019	138481	48.9299	403756	678001	56261.7	379340	311588	82.1396	130511	230863	143767	168380	54516.1	32.3768	167140	376539	101025	214901	143833	66.9298	279612	232644	161380	224545	59530.2	26.5114	296215	357959	66361.2	240178	153663	63.9788	362278	312995	184160
Diacylglycerols (DAGs)	C30:2	537.452	[M+H]+	45.5	1.37697e+07	6.33589e+06	8.51378e+06	9.53979e+06	3.82165e+06	40.0601	14952818	1.17382e+07	9.8184e+06	1.21698e+07	2.59428e+06	21.3174	3.77879e+06	5.60832e+06	4.53095e+06	4.63935e+06	919569	19.8211	1.03742e+07	1.05166e+07	8.44981e+06	9.7802e+06	1.15434e+06	11.8029	2.35306e+06	3.08555e+06	2.04632e+06	2.49498e+06	533954	21.4012	8.10721e+06	6.11516e+06	5.08945e+06	6.43728e+06	1.53445e+06	23.8369	1.28188e+06	1.18377e+06	988303	1.15132e+06	149453	12.9811	1.76277e+06	1.82696e+06	1.88934e+06
	C32:1	549.488	[M+H-H2O]+	42	3.09507e+06	3.61266e+06	588850	2.43219e+06	1.61722e+06	66.4924	1.68568e+06	2.68148e+06	520814	1.62932e+06	1.08143e+06	66.3732	466158	1.50095e+06	598422	855178	563154	65.8523	2.13023e+06	1.19666e+06	271375	1.19942e+06	929429	77.4899	598560	1.00689e+06	424656	676701	298878	44.1669	521689	524049	406056	483931	67452.5	13.9384	302355	146274	159525	202718	86541.9	42.6908	364588	218068	301737
	C32:0	551.504	[M+H-H2O]+	42	4.07942e+06	3.86121e+06	1.98276e+06	3.30779e+06	1.15269e+06	34.8477	7.17229e+06	5.93906e+06	2.85212e+06	5.32116e+06	2.22538e+06	41.8214	458509	1.52151e+06	588440	856154	579869	67.7295	6.60594e+06	5.74162e+06	2.56422e+06	4.97059e+06	2.12832e+06	42.8183	770612	636239	382682	596511	196993	33.0241	6.92727e+06	2.34582e+06	5.38284e+06	4.88531e+06	2.33089e+06	47.7123	187742	175851	176016	179870	6818.45	3.79077	7.72336e+06	6.32734e+06	5.30518e+06
	C32:4	561.452	[M+H]+	39	697876	322538	415152	478522	195529	40.861	927525	654748	557288	713187	191912	26.909	679013	459771	634710	591165	115926	19.6098	1.35487e+06	1.04544e+06	837662	1.07932e+06	260266	24.1138	1.22464e+06	1.17032e+06	862995	1.08599e+06	195017	17.9576	1.40843e+06	1.68928e+06	1.78444e+06	1.62738e+06	195496	12.0129	675284	681293	688715	681764	6728	0.986852	235887	415120	279620
	C34:4	571.473	[M+H-H2O]+	42	2.50935e+07	39	2.42151e+07	1.64362e+07	1.42409e+07	86.6436	1.98589e+07	1.52179e+07	2.47416e+07	1.99395e+07	4.76231e+06	23.8839	5.78647e+06	9.42497e+06	8.79438e+06	8.00194e+06	1.94439e+06	24.2989	1.47494e+07	9.2135e+06	1.45966e+07	1.28532e+07	3.15298e+06	24.5307	4.20112e+06	4.92828e+06	3.91361e+06	4.34767e+06	522969	12.0287	6.03286e+06	6.07098e+06	8.30936e+06	6.8044e+06	1.30347e+06	19.1563	1.1858e+06	1.43573e+06	1.05711e+06	1.22621e+06	192520	15.7004	1.06634e+06	2.84338e+06	1.63334e+06
	C34:3	573.488	[M+H-H2O]+	42	1.40047e+07	1.12582e+07	9.94392e+06	1.17356e+07	2.07207e+06	17.6562	2.97191e+07	2.74567e+07	1.36336e+07	2.36031e+07	8.70768e+06	36.8921	4.2788e+06	1.21312e+07	3.60661e+06	6.67222e+06	4.73958e+06	71.0346	2.13941e+07	1.63642e+07	9.72667e+06	1.58283e+07	5.85214e+06	36.9726	8.47061e+06	1.28743e+07	3.59235e+06	8.31241e+06	4.64298e+06	55.856	2.51141e+07	2.8582e+07	1.03583e+07	2.13515e+07	9.67699e+06	45.3224	6.24209e+06	3.37464e+06	1.84336e+06	3.82003e+06	2.23293e+06	58.4533	1.35491e+07	1.36536e+07	6.96134e+06
	C34:1	577.52	[M+H-H2O]+	43	446202	150615	326291	307703	148668	48.3153	362570	153033	788061	434555	323576	74.4615	712268	490902	661849	621673	116023	18.663	354586	273313	2.77329e+06	1.13373e+06	1.42048e+06	125.293	826536	486307	821741	711528	195062	27.4145	677358	1.17832e+06	1.05854e+07	4.14701e+06	5.58139e+06	134.588	1.89651e+06	2.30367e+06	1.72653e+06	1.97557e+06	296585	15.0126	1.6634e+06	1.01955e+07	6.23342e+06
	C34:5	587.468	[M+H]+	40	1.19081e+07	7.83309e+06	5.93088e+06	8.55735e+06	3.05371e+06	35.6852	1.78375e+07	9.06007e+06	9.80029e+06	1.22326e+07	4.86806e+06	39.7957	1.59527e+07	1.14239e+07	1.05587e+07	1.26451e+07	2.89698e+06	22.91	1.54292e+07	1.00682e+07	1.06973e+07	1.20649e+07	2.93049e+06	24.2894	1.43357e+07	1.68762e+07	8.93607e+06	1.33827e+07	4.05494e+06	30.3	2.2032e+07	2.48917e+07	2.35232e+07	2.34823e+07	1.43029e+06	6.09094	1.28307e+07	1.16785e+07	1.44138e+07	1.29743e+07	1.37328e+06	10.5846	2.03288e+07	2.12116e+07	2.45223e+07
	C34:4	589.483	[M+H]+	40	1.89173e+06	766310	1.1885e+06	1.28218e+06	568528	44.3407	1.74122e+06	2.39201e+06	1.91234e+06	2.01519e+06	337367	16.7412	4.47452e+06	3.69524e+06	3.1526e+06	3.77412e+06	664482	17.6063	4.46788e+06	3.8456e+06	3.28757e+06	3.86701e+06	590445	15.2688	4.44273e+06	5.52918e+06	3.48652e+06	4.48614e+06	1.02202e+06	22.7817	4.18789e+06	4.3381e+06	5.95885e+06	4.82828e+06	981976	20.338	6.93405e+06	7.2069e+06	5.0743e+06	6.40508e+06	1.16054e+06	18.1191	5.73902e+06	5.36573e+06	5.96713e+06
	C36:3	601.52	[M+H-H2O]+	43	344915	371364	311655	342644	29919.3	8.73187	581378	112579	518455	404137	254449	62.9611	578421	357035	818461	584639	230776	39.4733	362170	49566.3	329992	247243	171947	69.5459	435915	324685	666001	475534	174073	36.6058	102668	469285	875340	482431	386503	80.1158	1.5707e+06	2.37382e+06	1.12237e+06	1.68896e+06	634054	37.541	761739	1.10785e+06	807684
	C36:2	603.535	[M+H-H2O]+	43.5	178229	106213	323745	202729	110816	54.6621	NP	NP	NP	NA	NA	NA	420326	363703	116697	300242	161456	53.7754	NP	NP	NP	NA	NA	NA	363561	274469	437007	358346	81394	22.7138	571517	982422	1.26059e+06	938177	346661	36.9505	1.67982e+06	2.7038e+06	2.03138e+06	2.13834e+06	520301	24.332	1.0608e+06	2.18271e+06	1.98275e+06
	C36:6	613.483	[M+H]+	39	4.67304e+06	3.8198e+06	1.91912e+06	3.47065e+06	1.40977e+06	40.6196	2.38677e+06	2.39549e+06	2.38677e+06	2.38968e+06	5032.74	0.210603	3.08394e+06	3.09143e+06	2.65744e+06	2.94427e+06	248430	8.43776	2.44696e+06	1.51426e+06	1.88294e+06	1.94806e+06	469749	24.1137	2.82757e+06	2.37955e+06	1.68281e+06	2.29664e+06	576868	25.1179	4.18119e+06	4.94578e+06	4.0412e+06	4.38939e+06	486909	11.0929	990341	917618	992331	966764	42573.1	4.40367	3.35734e+06	3.27724e+06	3.65094e+06
	C36:5	615.499	[M+H]+	40	1.69606e+06	978946	838722	1.17124e+06	459882	39.2644	1.24127e+06	785609	974074	1.00032e+06	228960	22.8888	3.30313e+06	1.83823e+06	2.98384e+06	2.7084e+06	770316	28.4418	2.37136e+06	1.02162e+06	1.90548e+06	1.76616e+06	685575	38.8174	4.0384e+06	4.00747e+06	2.48909e+06	3.51166e+06	885700	25.2217	5.9814e+06	6.72705e+06	7.12846e+06	6.6123e+06	582076	8.80293	3.23305e+06	2.32677e+06	2.56061e+06	2.70681e+06	470497	17.382	1.42423e+07	1.2764e+07	1.26677e+07
	C36:4	617.514	[M+H]+	41	395604	267663	167108	276792	114521	41.3746	385303	195823	217367	266164	103738	38.9751	1.4086e+06	553183	992233	984671	427758	43.4417	1.01818e+06	466867	755173	746741	275755	36.9278	2.8764e+06	2.71556e+06	1.36194e+06	2.31797e+06	831838	35.8865	3.44816e+06	4.42494e+06	4.67908e+06	4.18406e+06	649850	15.5316	2.53116e+06	2.28674e+06	1.99143e+06	2.26978e+06	270269	11.9073	5.32731e+06	6.02974e+06	6.53786e+06
	C38:6	641.514	[M+H]+	42.5	540514	329444	NP	434979	149249	34.3118	259329	125782	NP	192556	94432.4	49.0416	619032	487673	181325	429343	224607	52.3142	347988	NP	NP	347988	NA	NA	747517	473045	340459	520341	207609	39.8987	260605	754229	124593	379809	331312	87.2311	2.06813e+06	2.78796e+06	648509	1.83487e+06	1.08863e+06	59.3304	1.01032e+06	599866	208175
	C38:5	643.53	[M+H]+	43.5	343222	160186	43544.7	182317	151059	82.8552	163716	82527	49914.4	98719.2	58603.3	59.3637	534690	462510	315941	437714	111463	25.4647	259743	76102.2	41556.5	125801	117277	93.2242	535215	391305	556898	494473	90001.5	18.2015	718105	1.82685e+06	503233	1.01606e+06	710335	69.9105	1.42573e+06	2.09425e+06	1.26156e+06	1.59384e+06	441070	27.6733	1.59094e+06	1.80821e+06	825240
	C38:4	645.546	[M+H]+	44	NP	NP	NP	NA	NA	NA	NP	NP	NP	NA	NA	NA	NP	NP	NP	NA	NA	NA	17026.1	11312.1	10242	12860.1	3647.37	28.362	NP	NP	NP	NA	NA	NA	100637	380406	436921	305988	180070	58.8488	NP	NP	NP	NA	NA	NA	116196	177588	149994
	C46:5	755.655	[M+H]+	45	1.05314e+06	873424	632173	852912	211231	24.7658	1.09895e+06	336706	887342	774332	393486	50.8162	20505.3	87407.4	47266.6	51726.4	33673.3	65.0988	598949	260121	416305	425125	169586	39.8909	38373	19523	30666.6	29520.9	9477.06	32.1029	215524	278218	210976	234906	37578.5	15.9972	NP	NP	NP	NA	NA	NA	124652	213665	203251
Triacylglycerols (TAGs)	C40:2	708.614	[M+NH4]+	45	594584	547614	NP	571099	33212.3	5.81551	NP	NP	NP	NA	NA	NA	1.29763e+06	725113	1.47471e+06	1.16582e+06	391795	33.6069	613093	785752	NP	699423	122088	17.4556	1.61644e+06	1.01439e+06	964987	1.19861e+06	362698	30.26	NP	NP	NP	NA	NA	NA	1.49559e+06	1.03794e+06	1.00308e+06	1.17887e+06	274838	23.3137	524001	411428	512759
	C40:1	710.63	[M+NH4]+	45	151927	140295	NP	146111	8225.04	5.6293	89104	107963	169263	122110	41910.3	34.3217	331751	126239	800319	419436	345489	82.3698	697901	866766	NP	782334	119405	15.2627	260819	210222	226198	232413	25864.4	11.1286	325383	250645	254567	276865	42063.4	15.1928	288973	283581	266676	279743	11633.5	4.15864	95231.9	518648	178663
	C42:1	738.661	[M+NH4]+	45.5	1.2308e+06	379115	196909	602276	551893	91.6345	127508	72902.4	94506.5	98305.5	27500.2	27.9742	460657	1.2301e+06	421562	704106	455942	64.7547	313317	492715	247184	351072	127045	36.1877	3.59784e+06	2.57434e+06	1.81451e+06	2.66223e+06	894911	33.6151	299786	516649	680662	499032	191048	38.2837	1.45122e+06	806036	1.04913e+06	1.10213e+06	325842	29.5648	115577	127017	131759
	C44:3	762.661	[M+NH4]+	45.5	NP	NP	NP	NA	NA	NA	NP	NP	NP	NA	NA	NA	1.26882e+07	6.77143e+06	8.23391e+06	9.23116e+06	3.08185e+06	33.3852	NP	NP	NP	NA	NA	NA	7.93444e+06	8.39327e+06	7.12979e+06	7.81917e+06	639579	8.17963	NP	NP	NP	NA	NA	NA	1.48642e+07	1.19597e+07	1.19312e+07	1.29184e+07	1.68519e+06	13.0449	NP	NP	NP
	C44:2	764.677	[M+NH4]+	45.5	1.36363e+06	552184	223142	712984	587000	82.33	NP	NP	NP	NA	NA	NA	5.73792e+06	1.56209e+06	1.89186e+06	3.06395e+06	2.32158e+06	75.7708	97246.7	25222	NP	61234.3	50929.1	83.1709	3.64582e+06	2.469e+06	1.58006e+06	2.56496e+06	1.03622e+06	40.399	84193.9	103488	170392	119358	45237.3	37.9005	7.5887e+06	4.1719e+06	4.22134e+06	5.32731e+06	1.95857e+06	36.7647	169256	206213	246736
	C44:1	766.692	[M+NH4]+	46	1.10987e+07	6.57984e+06	7.12294e+06	8.26714e+06	2.46715e+06	29.8428	2.35344e+07	1.52337e+07	1.6481e+07	1.84164e+07	4.47599e+06	24.3044	729562	1.10599e+06	551296	795616	283185	35.5932	1.86944e+07	1.38307e+07	1.00681e+07	1.41977e+07	4.32485e+06	30.4615	1.41613e+06	1.25374e+06	692824	1.1209e+06	379509	33.8577	4.14298e+06	2.14612e+06	1.28514e+06	2.52475e+06	1.46606e+06	58.0675	208821	110280	109035	142712	57255.4	40.1196	426672	391516	337635
	C46:3	790.692	[M+NH4]+	46	NP	NP	NP	NA	NA	NA	NP	NP	NP	NA	NA	NA	NP	NP	NP	NA	NA	NA	NP	NP	NP	NA	NA	NA	229574	170301	141627	180501	44851.7	24.8485	202720	167029	191650	187133	18269.3	9.76271	168148	170264	75080.9	137831	54353.6	39.4349	231597	207934	228393
	C46:2	792.708	[M+NH4]+	46	160033	154300	113420	142584	25419.3	17.8276	70080.4	157309	26785.1	84724.8	66482.8	78.4691	39433.4	39277.9	35504.2	38071.9	2225.02	5.84425	35603.4	21331.1	45265	34066.5	12040.7	35.3448	41929.4	53986.7	50372.3	48762.8	6187.71	12.6894	109681	99686.2	100247	103205	5615.61	5.44124	43801.4	49945.6	28863.9	40870.3	10842.2	26.5282	98805.9	69705.8	88275.5
	C46:1	794.724	[M+NH4]+	46	250847	161601	121344	177931	66277.6	37.2491	93842.7	250215	43372.6	129143	107845	83.5079	NP	NP	NP	NA	NA	NA	NP	NP	NP	NA	NA	NA	NP	NP	NP	NA	NA	NA	NP	NP	NP	NA	NA	NA	NP	NP	NP	NA	NA	NA	NP	NP	NP
	C48:6	812.677	[M+NH4]+	45	770542	391591	205329	455820	288029	63.1891	156844	188545	278916	208102	63342.1	30.4381	5.06637e+06	2.91749e+06	3.33381e+06	3.77256e+06	1.13965e+06	30.2089	316849	570392	214634	367292	183164	49.8689	3.59602e+06	3.64499e+06	3.50498e+06	3.582e+06	71053.9	1.98364	2.09069e+06	2.02341e+06	2.30515e+06	2.13975e+06	147138	6.8764	5.96803e+06	6.82625e+06	4.17717e+06	5.65715e+06	1.35163e+06	23.8924	3.08185e+06	2.63634e+06	2.91215e+06
	C48:5	814.692	[M+NH4]+	45	202068	122438	47414	123973	77338.3	62.383	33698.1	38003	63264.7	44988.6	15973.3	35.5051	1.21297e+06	743869	942465	966434	235465	24.3644	84888.2	124084	68240.1	92404	28670.5	31.0273	2.04475e+06	1.78376e+06	1.52799e+06	1.7855e+06	258388	14.4715	1.0076e+06	1.26427e+06	1.25874e+06	1.17687e+06	146619	12.4584	2.55358e+06	2.08691e+06	1.22019e+06	1.95356e+06	676626	34.6355	1.96455e+06	1.88174e+06	1.86534e+06
	C48:4	816.708	[M+NH4]+	46	134855	99131.9	44353.9	92780.1	45583.5	49.1307	41022.8	35820.7	56247.5	44363.7	10615.3	23.928	522657	406006	479260	469308	58959.1	12.563	41118.4	82177.8	45637.1	56311.1	22514.8	39.983	527098	484676	495066	502280	22111.9	4.4023	407327	454151	425851	429110	23581.6	5.49547	862691	887903	490434	747009	222558	29.7932	626565	526268	543492
	C48:3	818.724	[M+NH4]+	46	668156	506327	374378	516287	147142	28.5001	138098	301705	236680	225494	82374.8	36.5308	3.36309e+06	1.92279e+06	2.21982e+06	2.5019e+06	760453	30.3951	449268	514278	281809	415118	119938	28.8925	2.74882e+06	2.14811e+06	1.7569e+06	2.21794e+06	499634	22.5269	1.89934e+06	1.48073e+06	1.80996e+06	1.73001e+06	220461	12.7434	4.33843e+06	4.33876e+06	2.51138e+06	3.72952e+06	1.05494e+06	28.2862	2.23846e+06	1.90724e+06	2.39062e+06
	C48:2	820.739	[M+NH4]+	46	247390	273512	211331	244078	31222.3	12.792	128338	323670	64945.9	172318	134853	78.258	251792	164616	224665	213691	44611.9	20.8769	85288.9	116090	94897.1	98758.6	15759.2	15.9573	248331	300093	245649	264691	30688.6	11.5941	366166	346705	284245	332372	42800.2	12.8772	168192	295133	136654	199993	83888.8	41.9459	142878	111099	205750
	C48:1	822.755	[M+NH4]+	47	318888	138056	70677.2	175874	128354	72.9807	161975	255101	94449	170509	80665.4	47.3087	58244.8	43166.6	39791.5	47067.6	9825.73	20.8758	75362.6	82335.3	74356.4	77351.4	4345.39	5.61772	74226.6	90448.1	117816	94163.5	22030.8	23.3964	126189	115423	85008.1	108873	21357.4	19.6167	133130	86552.6	66670.1	95450.8	34111.7	35.7374	79863.1	71123.1	50567.1
	C48:0	824.771	[M+NH4]+	47	110742	47009.3	21820.5	59857.4	45832.1	76.5688	146891	50529.4	37924.9	78448.5	59607.2	75.9826	NP	NP	NP	NA	NA	NA	48428	17855.1	25306.8	30530	15941.7	52.2165	NP	NP	NP	NA	NA	NA	NP	NP	NP	NA	NA	NA	NP	NP	NP	NA	NA	NA	NP	NP	NP
	C50:8	836.677	[M+NH4]+	45	670474	326257	180052	392261	251785	64.1882	145190	126636	204090	158639	40440.8	25.4924	4.37487e+06	2.6557e+06	3.72966e+06	3.58674e+06	868448	24.2127	287547	589830	222259	366545	196106	53.5012	6.74362e+06	7.6524e+06	6.51554e+06	6.97052e+06	601437	8.6283	2.4608e+06	2.84637e+06	2.6639e+06	2.65702e+06	192880	7.25924	6.87536e+06	7.60117e+06	6.76046e+06	7.079e+06	455854	6.43953	4.595e+06	4.33272e+06	4.02005e+06
	C50:7	838.692	[M+NH4]+	45	592220	254575	130464	325753	238965	73.3578	84231.1	85831.1	132722	100928	27546.1	27.2928	6.47636e+06	3.59901e+06	4.25524e+06	4.77687e+06	1.50793e+06	31.5674	228582	360518	186716	258605	90707.3	35.0756	4.60019e+06	5.18681e+06	4.74792e+06	4.84497e+06	305114	6.29754	2.29787e+06	2.77968e+06	3.23644e+06	2.77133e+06	469341	16.9356	8.71857e+06	1.07365e+07	6.61486e+06	8.68997e+06	2.06096e+06	23.7166	4.10989e+06	4.74742e+06	4.1937e+06
	C50:6	840.708	[M+NH4]+	46	4.14193e+06	2.56415e+06	991042	2.56571e+06	1.57544e+06	61.4039	600892	728210	973204	767435	189230	24.6575	2.75329e+07	1.66954e+07	1.44787e+07	1.9569e+07	6.98539e+06	35.6962	1.85689e+06	1.80644e+06	843475	1.50227e+06	571089	38.0151	2.38941e+07	1.69779e+07	1.56682e+07	1.88467e+07	4.41991e+06	23.4519	1.11357e+07	1.30067e+07	1.34423e+07	1.25283e+07	1.2255e+06	9.78186	3.78404e+07	3.22426e+07	2.28825e+07	3.09885e+07	7.55738e+06	24.3877	1.82467e+07	1.54924e+07	1.78127e+07
	C50:5	842.724	[M+NH4]+	46	1.42382e+06	1.13507e+06	537061	1.03198e+06	452278	43.8261	236489	253375	329169	273011	49361.7	18.0805	4.89085e+06	3.06947e+06	5.16263e+06	4.37432e+06	1.13817e+06	26.0193	768425	891585	539099	733036	178888	24.4037	5.50935e+06	5.00432e+06	5.95785e+06	5.49051e+06	477043	8.68851	5.38408e+06	4.57063e+06	5.9552e+06	5.30331e+06	695810	13.1203	7.1639e+06	8.2298e+06	4.8413e+06	6.745e+06	1.73265e+06	25.688	9.06204e+06	8.56661e+06	9.02087e+06
	C50:4	844.739	[M+NH4]+	46	2.0227e+06	1.45141e+06	719517	1.39788e+06	653240	46.7309	259533	228752	207477	231921	26172.3	11.285	6.76858e+06	4.09414e+06	4.59183e+06	5.15152e+06	1.42236e+06	27.6105	1.16599e+06	742139	628008	845379	283461	33.5306	6.07206e+06	5.16764e+06	5.34622e+06	5.52864e+06	479012	8.66418	4307852	4.02379e+06	4.55086e+06	4.29417e+06	263802	6.14327	8.27616e+06	7.31152e+06	5.4298e+06	7.00583e+06	1.4476e+06	20.6627	3.9047e+06	3.29784e+06	3.9498e+06
	C50:3	846.755	[M+NH4]+	46	1.65817e+06	1.87572e+06	1.02449e+06	1.51946e+06	442243	29.1053	414040	497178	423561	444926	45501	10.2266	2.87603e+06	2.34996e+06	2.0603e+06	2.42876e+06	413538	17.0267	1.22073e+06	898755	729008	949498	249757	26.3042	3.48498e+06	3.11091e+06	2.58698e+06	3.06096e+06	451081	14.7366	3.06199e+06	3.25385e+06	2.8252e+06	3.04701e+06	214718	7.04683	2.45028e+06	2.35257e+06	1.29877e+06	2.03387e+06	638493	31.393	3.96651e+06	3.71131e+06	3.78149e+06
	C50:2	848.771	[M+NH4]+	47	4.6605e+06	4.26167e+06	2.58221e+06	3.83479e+06	1.10295e+06	28.7615	855122	1.17156e+06	928453	985044	165633	16.8148	8.75788e+06	5.12366e+06	5.30476e+06	6.39543e+06	2.04794e+06	32.0219	3.24501e+06	2.0309e+06	1.81034e+06	2.36208e+06	772545	32.7061	8.16898e+06	5.33311e+06	4.82114e+06	6.10774e+06	1.80334e+06	29.5256	6.966e+06	5.79794e+06	5.94408e+06	6.23601e+06	636404	10.2053	6.4262e+06	5.72619e+06	3.76119e+06	5.30453e+06	1.38164e+06	26.0464	6.87886e+06	7.41083e+06	7.12436e+06
	C50:1	850.786	[M+NH4]+	47	2.5577e+06	2.08198e+06	1.4255e+06	2.02173e+06	568502	28.1196	1.14107e+06	656994	715631	837898	264185	31.5295	2.5015e+06	2.68517e+06	2.23806e+06	2.47491e+06	224734	9.0805	2.54595e+06	1.73529e+06	1.67912e+06	1.98679e+06	485061	24.4144	4.47022e+06	2.69351e+06	2.41939e+06	3.19437e+06	1.11339e+06	34.8546	5.06666e+06	3.31036e+06	3.84202e+06	4.07301e+06	900646	22.1125	3.51235e+06	2.95059e+06	1.93246e+06	2.79847e+06	800851	28.6175	3.33499e+06	1.83011e+06	2.4654e+06
	C52:9	862.692	[M+NH4]+	45	3.88149e+06	1.96094e+06	802230	2.21489e+06	1.55526e+06	70.2183	829700	868467	1.28183e+06	993331	250595	25.2277	1.62788e+07	1.20779e+07	1.30878e+07	1.38148e+07	2.19278e+06	15.8727	1.64792e+06	3.35713e+06	1.10818e+06	2.03774e+06	1.17406e+06	57.6157	1.5718e+07	1.69374e+07	1.52915e+07	1.59823e+07	854199	5.34465	6.22884e+06	5.1578e+06	5.9942e+06	5.79361e+06	562993	9.71748	1.3556e+07	1.46812e+07	1.68544e+07	1.50305e+07	1.67668e+06	11.1552	1.03842e+07	8.5967e+06	7.34109e+06
	C52:8	864.708	[M+NH4]+	46	2.46426e+06	983229	423119	1.2902e+06	1.05463e+06	81.7413	321865	300626	584564	402352	158157	39.3082	1.25722e+07	5.96036e+06	8.35261e+06	8.96172e+06	3.34774e+06	37.356	817512	1.27604e+06	562971	885507	361364	40.8087	1.08738e+07	1.3395e+07	1.07075e+07	1.16588e+07	1.50595e+06	12.9168	4.7999e+06	3.99951e+06	5.54702e+06	4.78214e+06	773912	16.1834	1.05267e+07	1.13406e+07	1.23103e+07	1.13925e+07	892954	7.83806	9.13208e+06	9.64742e+06	9.66443e+06
	C52:7	866.724	[M+NH4]+	45	3.07905e+06	1.79968e+06	670874	1.84987e+06	1.20487e+06	65.1329	441423	268196	355068	354896	86613.3	24.4053	2.35154e+07	2.04976e+07	1.58265e+07	1.99465e+07	3.87396e+06	19.4217	1.38733e+06	1.01489e+06	740323	1.04751e+06	324734	31.0004	1.36674e+07	1.39724e+07	1.34987e+07	1.37128e+07	240070	1.75069	6.62788e+06	7.9086e+06	9.40625e+06	7.98091e+06	1.39059e+06	17.424	2.11517e+07	2.03508e+07	1.88023e+07	2.01016e+07	1.19439e+06	5.94176	9.56618e+06	9.68958e+06	8.77004e+06
	C52:6	868.739	[M+NH4]+	45.5	2.53619e+06	1.89883e+06	1.18758e+06	1.8742e+06	674642	35.9963	504074	519600	638624	554099	73610.9	13.2848	9.42436e+06	5.86763e+06	7.52828e+06	7.60676e+06	1.77966e+06	23.3958	1.90733e+06	1.77028e+06	1.22136e+06	1.63299e+06	363009	22.2297	9.67744e+06	7.07321e+06	8.26306e+06	8.3379e+06	1.30373e+06	15.6362	7.83491e+06	8.36294e+06	1.11673e+07	9.12172e+06	1.79109e+06	19.6355	8.72876e+06	1.04123e+07	9.72326e+06	9.62142e+06	846353	8.79655	1.36876e+07	8.86865e+06	1.09683e+07
	C52:5	870.755	[M+NH4]+	46	9.13855e+06	6.54625e+06	2.85072e+06	6.17851e+06	3.16e+06	51.1451	1.08393e+06	1.05406e+06	1.39401e+06	1.17733e+06	188241	15.9888	1.85181e+07	1.32453e+07	1.40712e+07	1.52782e+07	2.83609e+06	18.563	3.86327e+06	3.2187e+06	2.73655e+06	3.27284e+06	565306	17.2726	1.12455e+07	1.32585e+07	9.34796e+06	1.1284e+07	1.95556e+06	17.3304	1.13251e+07	1.31844e+07	1.38096e+07	1.2773e+07	1.2923e+06	10.1174	1.37845e+07	1.36377e+07	9.65673e+06	1.23596e+07	2.34195e+06	18.9483	1.91742e+07	1.74617e+07	1.87002e+07
	C52:4	872.771	[M+NH4]+	46	1.22634e+07	1.02138e+07	4.17417e+06	8.88381e+06	4.20544e+06	47.3383	1.96057e+06	1.93727e+06	1.9402e+06	1.94601e+06	12692.5	0.65223	1.82613e+07	1.64091e+07	1.27793e+07	1.58166e+07	2.78862e+06	17.631	6.18054e+06	3.56581e+06	3.07647e+06	4.27427e+06	1.6689e+06	39.0453	1.83523e+07	1.43321e+07	1.40265e+07	1.55703e+07	2.41412e+06	15.5046	1.54171e+07	1.87733e+07	1.83988e+07	1.75297e+07	1.83913e+06	10.4915	2.02776e+07	1.46966e+07	1.15759e+07	1.55167e+07	4.40843e+06	28.4108	1.76013e+07	2.09505e+07	2.05253e+07
	C52:3	874.786	[M+NH4]+	46.5	8.77798e+06	7.95667e+06	4.40392e+06	7.04619e+06	2.32483e+06	32.9941	1.47228e+06	1.1018e+06	1.16832e+06	1.24746e+06	197516	15.8334	1.65094e+07	1.29417e+07	1.22899e+07	1.39137e+07	2.27148e+06	16.3255	7.37192e+06	3.12296e+06	3.2837e+06	4.59286e+06	2.40808e+06	52.4309	1.13494e+07	1.09538e+07	1.03011e+07	1.08681e+07	529399	4.87112	1.30687e+07	1.23307e+07	1.44293e+07	1.32762e+07	1.06458e+06	8.0187	1.77577e+07	1.52401e+07	1.39818e+07	1.56599e+07	1.92263e+06	12.2774	1.61457e+07	1.32887e+07	1.43931e+07
	C52:2	876.802	[M+NH4]+	47	4.91799e+06	4.71759e+06	3.49932e+06	4.3783e+06	767784	17.5361	1.12323e+06	973169	1.1296e+06	1.07533e+06	88534.4	8.23321	1.09548e+07	9.87657e+06	8.69061e+06	9.84065e+06	1.1325e+06	11.5084	4.44442e+06	2.92056e+06	3.25571e+06	3.54023e+06	800781	22.6195	1.13603e+07	9.03511e+06	8.86618e+06	9.75386e+06	1.39377e+06	14.2894	1.29876e+07	1.1492e+07	1.25038e+07	1.23278e+07	763191	6.19082	1.05379e+07	1.11127e+07	8.12456e+06	9.92505e+06	1.58553e+06	15.975	8.90775e+06	7.74011e+06	7.06542e+06
	C54:7	894.755	[M+NH4]+	46	4.34785e+06	2.84869e+06	1.14327e+06	2.77993e+06	1.60339e+06	57.6774	669886	577814	678906	642202	55943.8	8.71124	1.20041e+07	1.02766e+07	9.76046e+06	1.06804e+07	1.17502e+06	11.0017	1.76178e+06	1.71545e+06	1.0565e+06	1.51125e+06	394503	26.1045	8.85038e+06	8.85038e+06	9.04662e+06	8.91579e+06	113301	1.27079	7.2951e+06	6.36368e+06	8.44661e+06	7.36847e+06	1.0434e+06	14.1603	7.31477e+06	7.51777e+06	7.83767e+06	7.55674e+06	263616	3.48849	1.221e+07	1.19634e+07	1.12723e+07
	C54:6	896.771	[M+NH4]+	46	5.7701e+06	3.38536e+06	1.65789e+06	3.60445e+06	2.06484e+06	57.2859	473605	496891	453572	474689	21679.8	4.56717	1.53585e+07	1.17187e+07	1.02146e+07	1.24306e+07	2.64477e+06	21.2763	2.33708e+06	1.11045e+06	1.01217e+06	1.48657e+06	738207	49.6585	1.08706e+07	1.07193e+07	9.62455e+06	1.04048e+07	679964	6.53509	9.2817e+06	1.0681e+07	1.09684e+07	1.03104e+07	902357	8.75194	1.03664e+07	1.08134e+07	1.05162e+07	1.05653e+07	227497	2.15323	8.94017e+06	1.01215e+07	9.1257e+06
	C54:5	898.786	[M+NH4]+	46.5	6.52946e+06	4.51878e+06	2.57123e+06	4.53982e+06	1.9792e+06	43.5964	921734	642592	632778	732368	164069	22.4025	1.3564e+07	1.64817e+07	1.12043e+07	1.375e+07	2.64363e+06	19.2264	4.62975e+06	2.49963e+06	2.25458e+06	3.12799e+06	1.30633e+06	41.7625	1.27618e+07	1.24629e+07	1.31445e+07	1.27897e+07	341640	2.6712	1.08498e+07	1.3764e+07	1.1333e+07	1.19822e+07	1.56183e+06	13.0345	1.25196e+07	1.1968e+07	1.26073e+07	1.2365e+07	346580	2.80292	8.4346e+06	8.80904e+06	6.42951e+06
	C54:4	900.802	[M+NH4]+	46.5	4.57345e+06	3.69034e+06	2.85581e+06	3.70653e+06	858938	23.1736	1.13456e+06	712738	886479	911260	212002	23.2647	NP	NP	NP	NA	NA	NA	3.85831e+06	2.7141e+06	2.7734e+06	3.11527e+06	644175	20.678	8.94786e+06	7.53819e+06	8.14249e+06	8.20952e+06	707222	8.61466	1.03411e+07	1.21307e+07	1.12748e+07	1.12489e+07	895083	7.9571	NP	NP	NP	NA	NA	NA	NP	NP	NP
	C54:3	902.818	[M+NH4]+	47	4.35142e+06	3.26177e+06	2.54568e+06	3.38629e+06	909283	26.8519	1.67784e+06	755833	830181	1.08795e+06	512209	47.0801	1.30605e+07	1.3133e+07	8.27744e+06	1.14903e+07	2.78266e+06	24.2175	6.60708e+06	4.86984e+06	5.14275e+06	5.53989e+06	934228	16.8637	1.11818e+07	9.12185e+06	9593547	9.96573e+06	1.07922e+06	10.8293	1.3365e+07	1.48068e+07	1.56509e+07	1.46076e+07	1.15587e+06	7.91283	1.43756e+07	1.40937e+07	1.27564e+07	1.37419e+07	865041	6.2949	1.14459e+07	1.0747e+07	9.8315e+06
	C54:2	904.833	[M+NH4]+	47	NP	NP	NP	NA	NA	NA	NP	NP	NP	NA	NA	NA	1.84145e+06	1.30758e+06	556314	1.23512e+06	645626	52.2725	NP	NP	NP	NA	NA	NA	2.22036e+06	752071	1.06779e+06	1.34674e+06	772871	57.3883	3.54109e+06	5.90781e+06	6.64073e+06	5.36321e+06	1.62e+06	30.2058	2.69002e+06	2.47465e+06	1.86879e+06	2.34449e+06	425805	18.162	4.211e+06	4.38206e+06	2.63411e+06
	C56:4	928.833	[M+NH4]+	47	260630	217566	111200	196465	76917.2	39.1506	75088.3	53485.3	37409.7	55327.8	18906.8	34.1723	550731	513488	451953	505391	49884.3	9.87044	117716	80426.6	71987	90043.3	24334.2	27.025	399851	344886	335187	359975	34873.2	9.68769	377004	376015	395195	382738	10799.4	2.82163	462058	389026	381201	410762	44596	10.8569	613362	464913	433998
	C56:3	930.849	[M+NH4]+	47.5	197534	137332	115278	150048	42576.8	28.3755	65209.4	56346.2	41544.8	54366.8	11955.8	21.9911	820646	1.04762e+06	631250	833171	208466	25.0208	165131	137185	151026	151114	13973	9.24664	691930	603822	654381	650044	44214	6.80169	799438	974643	1.01234e+06	928808	113612	12.232	1.10263e+06	1.09442e+06	1.13168e+06	1.10958e+06	19576.4	1.76431	1.30914e+06	928101	853025
	C56:2	932.865	[M+NH4]+	48	NP	NP	NP	NA	NA	NA	NP	NP	NP	NA	NA	NA	278441	633529	179203	363724	238868	65.6728	NP	NP	NP	NA	NA	NA	228801	202417	221571	217596	13633.4	6.26546	255346	552485	620659	476163	194248	40.7943	918162	713536	627392	753030	149354	19.8338	453372	451608	235985
	C56:1	934.88	[M+NH4]+	48	NP	NP	NP	NA	NA	NA	NP	NP	NP	NA	NA	NA	NP	NP	NP	NA	NA	NA	75497.5	89838.7	124255	96530.4	25058	25.9587	456151	253948	371762	360620	101561	28.1628	389758	691383	685387	588843	172438	29.2843	941791	839854	738261	839968	101765	12.1153	563413	514898	280187
	C58:4	956.865	[M+NH4]+	48	NP	NP	NP	NA	NA	NA	NP	NP	NP	NA	NA	NA	239813	312561	218727	257034	49230.1	19.1532	NP	NP	NP	NA	NA	NA	181352	160050	143660	161687	18899.2	11.6888	108924	95812.7	109306	104681	7682.32	7.3388	283582	238599	269285	263822	22983.7	8.71181	221258	142532	121005
	C58:3	958.88	[M+NH4]+	48	NP	NP	NP	NA	NA	NA	NP	NP	NP	NA	NA	NA	387402	558086	285433	410307	137762	33.5754	34769.7	149986	70769.7	85175.1	58943.5	69.2027	225742	255020	247905	242889	15269.9	6.28679	237808	244324	293699	258611	30561.7	11.8177	582101	505910	465877	517963	59042.2	11.3989	509922	320641	274624
	C58:2	960.896	[M+NH4]+	48	NP	NP	NP	NA	NA	NA	NP	NP	NP	NA	NA	NA	583816	1.05523e+06	638354	759133	257872	33.9693	88975.3	174882	149399	137752	44121.6	32.0297	349851	241898	357109	316286	64524.2	20.4006	372834	447466	475675	431992	53138.1	12.3007	715840	745189	739345	733458	15534.9	2.11804	613746	356137	340608
	C58:1	962.912	[M+NH4]+	48.5	NP	NP	NP	NA	NA	NA	NP	NP	NP	NA	NA	NA	18906.3	427108	179223	208413	205661	98.6794	NP	78323	38693.3	58508.2	28022.4	47.8949	74796.8	67855.5	67960.4	70204.2	3977.6	5.66575	116097	130679	129864	125547	8194.25	6.52685	59707	99321.5	79239.8	79422.7	19807.9	24.9398	86289.8	49657	55749.6
	C60:4	984.896	[M+NH4]+	48	NP	NP	NP	NA	NA	NA	NP	NP	NP	NA	NA	NA	618905	887701	594011	700206	162852	23.2578	44337.7	83779.3	50371.9	59496.3	21245	35.7081	247712	276091	297807	273870	25121.5	9.17277	210971	269839	337245	272685	63184.7	23.1713	446153	523242	551250	506882	54425	10.7372	648980	395539	333451
	C60:3	986.912	[M+NH4]+	48.5	NP	NP	NP	NA	NA	NA	NP	NP	NP	NA	NA	NA	229504	959367	429166	539346	377200	69.9365	63408.2	143086	84971.3	97155.3	41212.7	42.4194	227894	350714	289850	289486	61411	21.2138	466859	537760	613186	539269	73175.2	13.5693	520435	713754	669930	634706	101359	15.9694	883432	529077	442593
	C60:2	988.927	[M+NH4]+	49	NP	NP	NP	NA	NA	NA	NP	NP	NP	NA	NA	NA	399796	1.19174e+06	545528	712355	421507	59.1709	132927	347710	191138	223925	111082	49.6067	271838	228601	332797	277745	52348.5	18.8477	469007	529470	721432	573303	131798	22.9892	431046	562882	597125	530351	87688.4	16.534	505131	285448	313518
	C62:4	1012.93	[M+NH4]+	49	47194.6	42609.5	35386	41730	5953.23	14.2661	NP	NP	NP	NA	NA	NA	133025	501896	345848	326923	185162	56.6379	31960.1	96849.1	48247.1	59018.8	33758.9	57.2003	89908.1	198112	186796	158272	59474.7	37.5775	160276	158898	202638	173937	24865.3	14.2955	201600	242512	343573	262561	73079.3	27.8332	479856	319252	280589
	C62:3	1014.94	[M+NH4]+	49	35411.9	49885.5	38030.1	41109.2	7712.42	18.7608	NP	NP	NP	NA	NA	NA	259475	551768	179383	330209	196010	59.3595	40507	57140.5	36796.1	44814.5	10834.6	24.1766	113515	121601	165822	133646	28156.7	21.0681	226009	319190	299477	281559	49106.5	17.4409	209924	272557	348843	277108	69571.1	25.1061	420749	318396	268326
	C62:2	1016.96	[M+NH4]+	49.5	20521.5	29410.7	30654.5	26862.2	5526.32	20.5728	NP	NP	NP	NA	NA	NA	78128.7	131740	64480.8	91450	35553.6	38.8776	30952.2	84752.9	50202.1	55302.4	27260.6	49.2937	65997.5	69889.4	64508.2	66798.3	2778.56	4.15963	129363	163115	214933	169137	43101.6	25.4833	78327.2	89614.7	85407.7	84449.8	5704.37	6.75475	106937	91353.8	91737.7
Phosphatidylcholines (PCs)	C16:2	492.309	[M+H]+	30	3.88743e+06	3.05215e+06	2.53814e+06	3.15924e+06	680989	21.5555	4.63834e+06	1.15329e+06	1.58841e+06	2.46002e+06	1.89899e+06	77.1943	5352351	3.71452e+06	5.45539e+06	4.84075e+06	976704	20.1767	1.3425e+06	1.88966e+06	1.42881e+06	1.55366e+06	294171	18.9341	5.47582e+06	5.02794e+06	4.3091e+06	4.93762e+06	588582	11.9204	1.33243e+06	649445	541780	841220	428797	50.9732	2.6336e+06	2.66812e+06	2.98879e+06	2.7635e+06	195866	7.08761	6.20648e+06	5.13733e+06	6.33334e+06
	C16:1	494.325	[M+H]+	31.5	554023	514444	501080	523182	27531.8	5.26237	1.2562e+06	445059	319542	673599	508432	75.4799	731609	332039	465258	509635	203448	39.9203	493918	206847	206476	302414	165848	54.8413	752449	718788	569963	680400	97110.4	14.2726	299104	168329	95430.6	187621	103198	55.0033	1.14347e+06	665556	455396	754809	352615	46.7158	1.40706e+06	1.38104e+06	2.3344e+06
	C16:0	496.34	[M+H]+	31	7.32942e+07	6.44836e+07	4.43372e+07	6.0705e+07	1.48437e+07	24.4522	7.81963e+06	9.39324e+06	1.23394e+07	9.85075e+06	2.29434e+06	23.291	8.07144e+07	3.87862e+07	9.34635e+07	7.0988e+07	2.86069e+07	40.2982	1.32569e+07	1.76047e+07	9.77792e+06	1.35465e+07	3.92144e+06	28.9479	7.20907e+07	5.48258e+07	6.11927e+07	6.27031e+07	8.73101e+06	13.9244	3.72307e+06	2.98266e+06	2.55649e+06	3.08741e+06	590301	19.1196	3.95563e+07	3.71839e+07	4.72114e+07	4.13172e+07	5.24052e+06	12.6836	1.60592e+07	1.12526e+07	1.13494e+07
	C18:3	518.325	[M+H]+	31	3.56748e+07	2.9378e+07	3.93526e+07	3.48018e+07	5.04429e+06	14.4943	5.4573e+07	2.10769e+07	2.65912e+07	3.40804e+07	1.79601e+07	52.6992	1.79169e+07	1.71218e+07	2.01293e+07	1.83893e+07	1.55843e+06	8.47465	1.78998e+07	2.1196e+07	2.42666e+07	2.11208e+07	3.18407e+06	15.0756	1.82203e+07	2.10738e+07	1.45897e+07	1.79612e+07	3.24979e+06	18.0934	1.0363e+07	5.26316e+06	4.83724e+06	6.82114e+06	3.07474e+06	45.0766	7.95469e+06	9.11593e+06	1.12262e+07	9.43229e+06	1.65856e+06	17.5839	5.28508e+07	4.88877e+07	5.62682e+07
	C18:2	520.34	[M+H]+	32	2.97562e+07	2.27953e+07	2.0942e+07	2.44979e+07	4.64721e+06	18.9699	3.91772e+07	1.44462e+07	1.57473e+07	2.31236e+07	1.3918e+07	60.1898	1.96861e+07	2.23512e+07	2.25749e+07	2.15374e+07	1.60716e+06	7.46219	1.18788e+07	1.30031e+07	1.57754e+07	1.35524e+07	2.00557e+06	14.7986	1.45743e+07	1.48532e+07	1.10625e+07	1.34967e+07	2.11263e+06	15.653	9.42789e+06	5.78266e+06	5.47177e+06	6.8941e+06	2.19982e+06	31.9087	8.97959e+06	1.14163e+07	9.19421e+06	9.86336e+06	1.34914e+06	13.6783	33769704	3.55548e+07	3.58677e+07
	C18:1	522.356	[M+H]+	33	5.36203e+06	3.22357e+06	1.14246e+06	3.24269e+06	2.10985e+06	65.0648	3.82443e+06	1.50262e+06	1.61217e+06	2.31308e+06	1.31002e+06	56.6354	5.66509e+06	4.60218e+06	5.40876e+06	5.22534e+06	554687	10.6153	1.7396e+06	2.63406e+06	2.38991e+06	2.25452e+06	462342	20.5073	9.30334e+06	5.51244e+06	6.86173e+06	7.22584e+06	1.9215e+06	26.5921	1.72654e+06	1.43076e+06	1.09005e+06	1.41578e+06	318509	22.4971	2.06042e+06	2.47249e+06	4.24643e+06	2.92644e+06	1.16156e+06	39.6918	3.5022e+06	3.38636e+06	3.86224e+06
	C18:0	524.372	[M+H]+	34.5	382940	383158	309636	358578	42384.9	11.8203	315014	288400	297847	300421	13492.4	4.49117	561691	1.62341e+06	164447	783181	754277	96.3094	402432	339845	355115	365797	32632.4	8.9209	626490	297577	270508	398192	198175	49.7688	332730	139213	114287	195410	119574	61.1913	708675	316335	321102	448704	225154	50.1787	286465	181799	206553
	C20:5	542.325	[M+H]+	32	1.00083e+06	799932	1.08165e+06	960804	145061	15.0979	2.06897e+06	776627	876457	1.24068e+06	719051	57.956	278622	521703	519118	439814	139602	31.7412	554979	585419	775625	638674	119575	18.7224	195862	469245	102736	255948	190499	74.4289	342715	338562	355808	345695	9000.93	2.60372	107152	178278	168118	151183	38468.4	25.445	1.13336e+06	1.51442e+06	1.8944e+06
	C20:4	544.34	[M+H]+	33	461741	492263	417417	457140	37634.6	8.23262	960260	490167	701412	717280	235448	32.8251	244813	352128	239893	278945	63426.5	22.738	399719	725841	992909	706156	297085	42.0707	470941	426392	285684	394339	96698.1	24.5216	598388	549390	439748	529175	81228.7	15.3501	NP	NP	NP	NA	NA	NA	1.39234e+06	1.5769e+06	1.91736e+06
	C30:3	700.492	[M+H]+	38	5.53865e+06	4.03879e+06	4.3195e+06	4.63231e+06	797359	17.213	1.84535e+06	1.79112e+06	1.98982e+06	1.87543e+06	102710	5.47663	1.01553e+07	3.05512e+06	5.34826e+06	6.18624e+06	3.62352e+06	58.5739	2.4012e+06	4.39603e+06	1.68266e+06	2.82663e+06	1.40582e+06	49.735	4.65039e+06	4.71137e+06	1.66884e+06	3.67686e+06	1.73927e+06	47.303	1.35813e+06	872693	764880	998568	316023	31.6476	2.64855e+06	940722	2.7878e+06	2.12569e+06	1.02857e+06	48.3876	299141	189417	234782
	C30:2	702.507	[M+H]+	38.5	5.10254e+06	3.10969e+06	3.40796e+06	3.87339e+06	1.07487e+06	27.75	1.07522e+06	840832	997098	971049	119345	12.2903	1.14689e+07	3.628e+06	6.45588e+06	7.18425e+06	3.97086e+06	55.2717	1.7495e+06	1.8638e+06	912914	1.50874e+06	519153	34.4098	7.21559e+06	7.07344e+06	3.11232e+06	5.80045e+06	2.32907e+06	40.1533	1.15513e+06	728452	661763	848447	267677	31.549	4.07884e+06	1.9839e+06	4.53161e+06	3.53145e+06	1.3592e+06	38.4886	651416	661327	700100
	C30:1	704.523	[M+H]+	39.5	1.44311e+06	842757	727364	1.00441e+06	384280	38.2593	477039	413246	402389	430891	40332.2	9.36018	3.12915e+06	1.27427e+06	2.06947e+06	2.15763e+06	930577	43.1297	713314	637386	361959	570886	184876	32.384	2.54702e+06	2.04955e+06	1.47064e+06	2.0224e+06	538705	26.6369	565234	427438	376167	456279	97777.4	21.4293	1.66251e+06	1.37285e+06	1.76589e+06	1.60041e+06	203744	12.7307	552251	530761	580558
	C32:4	726.507	[M+H]+	39	999443	815025	900942	905137	92280.1	10.1952	2.10344e+06	1.42862e+06	1.80691e+06	1.77965e+06	338234	19.0056	152275	232717	190144	191712	40243.8	20.9918	2.45543e+06	2.77435e+06	1.56272e+06	2.26417e+06	628049	27.7386	354562	451235	154998	320265	151067	47.1694	1.80026e+06	1.47128e+06	1.21409e+06	1.49521e+06	293818	19.6506	NP	142458	144353	143405	1340.16	0.934525	869523	1.03264e+06	1.28695e+06
	C32:3	728.523	[M+H]+	39.5	7.34113e+07	4.57482e+07	3.76291e+07	5.22629e+07	1.87596e+07	35.8946	5.16599e+07	4.19724e+07	4.0366e+07	4.46661e+07	6.10983e+06	13.6789	4.69938e+07	2.76816e+07	3.32033e+07	3.59596e+07	9.94673e+06	27.6609	5.85531e+07	5.09526e+07	3.27889e+07	4.74315e+07	1.3238e+07	27.9098	3.76753e+07	2.82223e+07	1.45078e+07	2.68018e+07	1.16489e+07	43.4631	4.79756e+07	3.48786e+07	2.95749e+07	3.74764e+07	9.47142e+06	25.273	1.65424e+07	1.12004e+07	1.87417e+07	1.54948e+07	3.87825e+06	25.0293	3.26234e+07	2.50721e+07	2.5151e+07
	C32:2	730.539	[M+H]+	39.5	8.31326e+06	5.67012e+06	5.54299e+06	6.50879e+06	1.56401e+06	24.0292	1.2044e+07	6.30987e+06	7.19072e+06	8.51485e+06	3.08787e+06	36.2646	3.86807e+07	1.40381e+07	2.32137e+07	2.53108e+07	1.24545e+07	49.2061	1.0855e+07	6.81368e+06	5.01261e+06	7.56045e+06	2.99195e+06	39.5737	1.67693e+07	1.34445e+07	1.12192e+07	1.3811e+07	2.79311e+06	20.2239	8.08351e+06	6.35938e+06	5.65967e+06	6.70085e+06	1.24748e+06	18.6168	1.57425e+07	1.22669e+07	1.67908e+07	1.49334e+07	2.36798e+06	15.8569	5.56681e+06	5.41164e+06	6.32868e+06
	C32:1	732.554	[M+H]+	40.5	925994	607156	729423	754191	160856	21.3282	1.7936e+06	1.18654e+06	1.23448e+06	1.40487e+06	337501	24.0236	1.45001e+07	5.26614e+06	8.67104e+06	9.47908e+06	4.66969e+06	49.2631	1.36108e+06	1.10888e+06	1.01536e+06	1.16177e+06	178826	15.3925	9.18043e+06	9.17935e+06	5.66002e+06	8.0066e+06	2.0322e+06	25.3815	2.222e+06	2.26066e+06	1.96817e+06	2.15028e+06	158891	7.38932	1.44139e+07	1.16007e+07	1.07624e+07	1.2259e+07	1.91273e+06	15.6026	4.17375e+06	3.68879e+06	3.72218e+06
	C34:6	750.507	[M+H]+	38.5	6.21539e+07	5.22916e+07	5.86969e+07	5.77142e+07	5.00406e+06	8.67041	7.45483e+07	6.09263e+07	7.33687e+07	6.96145e+07	7.54721e+06	10.8414	1.59732e+07	1.35122e+07	1.41379e+07	1.45411e+07	1.27909e+06	8.79636	5.2514e+07	8.03597e+07	4.51152e+07	5.93296e+07	1.85845e+07	31.3241	1.55224e+07	1.52822e+07	6.01765e+06	1.22741e+07	5.41957e+06	44.1545	2.09785e+07	1.64109e+07	1.58155e+07	1.7735e+07	2.82475e+06	15.9275	NP	NP	NP	NA	NA	NA	5.95567e+06	6.71513e+06	6.53173e+06
	C34:5	752.523	[M+H]+	39	2.18077e+07	1.56199e+07	1.37078e+07	1.70451e+07	4.23389e+06	24.8393	3.02684e+07	2.58659e+07	2.46479e+07	2.69274e+07	2.95679e+06	10.9806	8.44945e+06	8.87555e+06	7.92962e+06	8.41821e+06	473738	5.62754	3.50347e+07	3.21399e+07	2.13913e+07	2.9522e+07	7.18858e+06	24.3499	1.36452e+07	6.14635e+06	4.9091e+06	8.23355e+06	4.72727e+06	57.4147	2.86083e+07	1.94079e+07	1.6882e+07	2.16327e+07	6.1716e+06	28.529	NP	NP	NP	NA	NA	NA	2.18541e+07	2.18385e+07	2.355e+07
	C34:4	754.539	[M+H]+	39.5	1.09957e+07	7.09047e+06	8.41775e+06	8.83462e+06	1.98569e+06	22.4762	1.79326e+07	9.16722e+06	1.38178e+07	1.36392e+07	4.38541e+06	32.153	2.90676e+06	3.34003e+06	2.50876e+06	2.91851e+06	415759	14.2456	1.26657e+07	1.16547e+07	9.77793e+06	1.13661e+07	1.46536e+06	12.8924	6.0837e+06	6.21819e+06	1.55847e+06	4.62012e+06	2.65232e+06	57.408	1.44689e+07	1.33625e+07	1.17198e+07	1.31837e+07	1.38326e+06	10.4922	1.39576e+06	1.3584e+06	1.50762e+06	1.42059e+06	77647.2	5.46583	1.09807e+07	1.17588e+07	1.38669e+07
	C34:3	756.554	[M+H]+	40	5.28946e+07	4.67198e+07	4.40909e+07	4.79018e+07	4.5193e+06	9.43451	8.70329e+07	6.18607e+07	6.11225e+07	7.00054e+07	1.47509e+07	21.0711	8.89612e+06	1.84404e+07	9.2677e+06	1.22014e+07	5.40631e+06	44.3089	7.98618e+07	5.0389e+07	4.78025e+07	5.93511e+07	1.78098e+07	30.0075	2.05825e+07	1.91451e+07	1.02151e+07	1.66476e+07	5.61682e+06	33.7396	7.46507e+07	6.49441e+07	5.39124e+07	6.45024e+07	1.03762e+07	16.0865	5.10729e+06	4.31707e+06	5.33773e+06	4.92069e+06	535301	10.8786	7.97433e+07	7.19018e+07	7.12565e+07
	C34:2	758.57	[M+H]+	40.5	3.19348e+07	2.34262e+07	2.7333e+07	2.75647e+07	4.25905e+06	15.4511	5.35114e+07	2.29865e+07	41011173	3.91697e+07	1.53455e+07	39.177	4.84196e+06	6.49159e+06	3.71166e+06	5.01507e+06	1.39803e+06	27.8765	3.67686e+07	2.30637e+07	2.97263e+07	2.98529e+07	6.85329e+06	22.9569	8.84774e+06	7.67165e+06	4.27538e+06	6.93159e+06	2.37432e+06	34.2536	4.70714e+07	4.98178e+07	4.57015e+07	4.75303e+07	2.09616e+06	4.41016	2.92256e+06	5.4916e+06	2.66916e+06	3.69444e+06	1.56153e+06	42.2671	5.72039e+07	5.43421e+07	4.8921e+07
	C36:8	774.507	[M+H]+	33.5	467974	692200	815669	658614	176264	26.7628	535568	322406	537186	465053	123539	26.5645	260889	408459	452606	373985	100400	26.846	167151	457409	352575	325712	146982	45.1264	568384	561175	268391	465984	171158	36.7305	189924	266195	211359	222493	39335.7	17.6795	502874	313497	317277	377883	108262	28.6497	335299	373182	287183
	C36:7	776.523	[M+H]+	34.5	6.59028e+06	9.83705e+06	1.09257e+07	9.11767e+06	2.25544e+06	24.7371	6.60725e+06	4.4748e+06	7.88948e+06	6.32384e+06	1.72489e+06	27.276	1.9635e+06	2.85517e+06	3.77909e+06	2.86592e+06	907844	31.6772	2.97612e+06	6.44366e+06	5.42377e+06	4.94785e+06	1.78209e+06	36.0174	4.10038e+06	3.92749e+06	1.57009e+06	3.19932e+06	1.4136e+06	44.1843	3.22107e+06	2.96019e+06	3.04499e+06	3.07541e+06	133074	4.32703	841643	416877	629461	629327	212383	33.7477	3.16094e+06	3.27545e+06	2.24823e+06
	C36:6	778.539	[M+H]+	39.5	8.56758e+07	6.56261e+07	6.48902e+07	7.2064e+07	1.17939e+07	16.3658	1.03567e+08	7.53571e+07	7.76715e+07	8.55317e+07	1.56614e+07	18.3107	1.91855e+07	2.53045e+07	1.8442e+07	20977338	3.76582e+06	17.9519	7.85372e+07	5.93652e+07	5.02606e+07	6.2721e+07	1.44339e+07	23.0128	2.74796e+07	2.28543e+07	1.37343e+07	2.13561e+07	6.99408e+06	32.7499	5.34474e+07	4.34985e+07	3.45621e+07	4.3836e+07	9.44716e+06	21.5511	6.80796e+06	3.4788e+06	7.28009e+06	5.85562e+06	2.07188e+06	35.3827	7.24507e+07	6.44158e+07	6.38802e+07
	C36:5	780.554	[M+H]+	40	8.22845e+07	5.59715e+07	5.57998e+07	6.46853e+07	1.52416e+07	23.5628	1.22878e+08	6.53788e+07	8.267e+07	9.03088e+07	2.95007e+07	32.6665	2.93108e+07	2.88211e+07	2.50886e+07	2.77402e+07	2.30935e+06	8.32493	1.08686e+08	7.90779e+07	6.3935e+07	8.38998e+07	2.27621e+07	27.1301	3.89258e+07	3.99623e+07	1.52344e+07	3.13742e+07	1.3987e+07	44.5814	8.73418e+07	7.63426e+07	6.86727e+07	7.74524e+07	9.38392e+06	12.1157	1.93598e+07	1.40723e+07	1.48632e+07	1.60984e+07	2.85196e+06	17.7158	7.78013e+07	7.04867e+07	7.71747e+07
	C36:4	782.57	[M+H]+	40.5	3.60453e+07	2.24609e+07	2.05717e+07	2.63593e+07	8.44132e+06	32.0241	4.74476e+07	3.21394e+07	3.4577e+07	3.80547e+07	8.22534e+06	21.6145	1.96383e+07	2.25159e+07	1.37521e+07	1.86354e+07	4.46713e+06	23.9712	4.07797e+07	3.08424e+07	2.82957e+07	3.33059e+07	6.59649e+06	19.8058	1.89276e+07	1.5296e+07	8.65671e+06	1.42934e+07	5.20831e+06	36.4385	4.0717e+07	4.11108e+07	3.8236e+07	4.00213e+07	1.55859e+06	3.8944	9.20292e+06	5.78552e+06	6.9592e+06	7.31588e+06	1.7364e+06	23.7347	3.65007e+07	3.48645e+07	3.37987e+07
	C36:3	784.586	[M+H]+	41	5.80779e+06	3.66439e+06	2.69144e+06	4054539	1.59439e+06	39.3235	1.18089e+07	6.52592e+06	1.04858e+07	9.60687e+06	2.74898e+06	28.6147	2.55545e+06	4.32967e+06	1.77176e+06	2.88563e+06	1.31053e+06	45.4157	9.70728e+06	1.05024e+07	1.4451e+07	1.15536e+07	2.54056e+06	21.9894	4.2974e+06	4.47499e+06	2.51807e+06	3.76349e+06	1.08221e+06	28.7555	1.2924e+07	2.09179e+07	2.28829e+07	1.89083e+07	5.27482e+06	27.8969	2.102e+06	1.55911e+06	1.66939e+06	1.77683e+06	286950	16.1495	1.28742e+07	1.77962e+07	1.83427e+07
	C38:8	802.539	[M+H]+	40	675538	1.07441e+06	1.37811e+06	1.04269e+06	352358	33.7933	1.89764e+06	1.24166e+06	1.78943e+06	1.64291e+06	351680	21.406	137291	243964	441712	274322	154464	56.3077	3.65475e+06	1.01588e+06	1.1171e+06	1.92924e+06	1.49519e+06	77.5015	527280	761070	246508	511620	257638	50.3574	1.58347e+06	1.46633e+06	1.33383e+06	1.46121e+06	124898	8.54754	298716	494407	201656	331593	149119	44.9705	813948	1.16191e+06	1.32699e+06
	C38:7	804.554	[M+H]+	40.5	166111	124834	419423	236789	159506	67.3623	200843	300416	651171	384143	236552	61.579	66718	225695	303410	198608	120648	60.7471	217524	250956	393386	287289	93391.2	32.5078	69953.9	214007	267460	183807	102157	55.5787	330619	491947	551560	458042	114306	24.9554	NP	233239	119217	176228	80625.6	45.7507	284997	526313	588622
	C38:6	806.57	[M+H]+	41	849516	429563	550675	609918	216154	35.4398	433664	604447	738080	592064	152585	25.7718	409862	435723	421801	422462	12943.2	3.06375	690045	586330	642666	639680	51922	8.11687	458296	492382	405121	451933	43977.3	9.73093	68729.5	395789	963786	476102	452901	95.1269	NP	246103	200557	223330	32205.4	14.4205	80418	896021	900613
	C38:4	810.601	[M+H]+	41	916680	562109	699325	726038	178789	24.6253	1.43555e+06	688887	1.16291e+06	1.09578e+06	377832	34.4805	200468	253584	182096	212049	37124.5	17.5075	946115	598923	530506	691848	222843	32.2098	149258	385290	246645	260398	118616	45.5518	454715	730200	870315	685077	211442	30.864	134436	301223	91962.6	175874	110613	62.8937	399942	434173	412274
Phosphatidylethanolamines (PEs)	C12:0	398.231	[M+H]+	24	954678	522869	752156	743234	216042	29.0679	597956	847934	491888	645926	182806	28.3014	761980	737615	857761	785785	63512.1	8.08263	612894	842381	565276	673517	148166	21.9988	569886	449215	327190	448764	121348	27.0406	479007	796849	409024	561627	206692	36.8024	712788	242405	474754	476649	235197	49.3439	592596	440641	396764
	C22:1	536.372	[M+H]+	34	529989	427909	410263	456054	64635.1	14.1727	708775	332776	336132	459228	216121	47.0618	642250	411884	676143	576759	143788	24.9303	376026	515089	509139	466751	78626.9	16.8456	1.07676e+06	572464	560581	736601	294644	40.0005	698339	475890	358767	510999	172487	33.7549	220278	219288	361248	266938	81676.3	30.5975	1.62435e+06	1.20465e+06	1.45893e+06
	C24:3	560.372	[M+H]+	31	274120	179727	260728	238192	51072.9	21.442	372198	186999	216951	258716	99413	38.4255	145503	153177	109924	136201	23077.7	16.9438	156231	175714	186732	172892	15444.6	8.93309	130143	203385	76959.9	136829	63477	46.3915	155089	58813.8	52227.6	88710.1	57580	64.9081	NP	NP	NP	NA	NA	NA	611254	468475	504305
	C34:3	714.507	[M+H]+	39	492172	384824	567372	481456	91744.4	19.0556	145699	747542	386494	426579	302917	71.0109	99413	72148.2	21491.7	64351	39541.5	61.4466	186506	846238	436722	489822	333056	67.9954	99821	97826.4	33010.4	76885.9	38010.4	49.4375	485030	329734	359547	391437	82413.4	21.0541	36564	18839.8	22086.7	25830.1	9436.48	36.5328	899865	460928	615081
	C34:2	716.523	[M+H]+	41	1.63449e+06	770860	1.64598e+06	1.35044e+06	501968	37.1706	484231	935339	1.23816e+06	885910	379388	42.8246	569412	60774.4	103805	244664	282062	115.286	100816	1.32619e+06	1.3874e+06	938136	725786	77.3647	183539	177945	88490.8	149992	53334.7	35.5584	629555	1.31386e+06	1716247	1.21989e+06	549407	45.0375	145207	65507.8	67597.6	92770.9	45423.3	48.9629	3.45403e+06	2.41902e+06	2.61693e+06
	C34:1	718.539	[M+H]+	39.5	205880	103886	84839.7	131535	65084.8	49.4809	154032	111600	137847	134493	21414.1	15.9221	359461	149004	239823	249429	105557	42.3193	229885	161398	114334	168539	58105.5	34.476	217266	159973	118060	165100	49801.5	30.1646	232886	221760	199573	218073	16959.6	7.77703	204760	183781	207354	198632	12926.2	6.50761	213863	254757	286046
	C36:7	734.476	[M+H]+	35	1.17428e+06	1.39081e+06	2.42363e+06	1.66291e+06	667644	40.1492	281383	1.19785e+06	871212	783482	464490	59.2854	359514	84406.4	138021	193980	145841	75.1833	48564.4	2.75352e+06	1.36582e+06	1.3893e+06	1.35263e+06	97.3604	203000	190328	77917.6	157082	68850.4	43.8309	422203	648776	875266	648748	226532	34.9183	53805.1	NP	43122.9	48464	7553.42	15.5856	764192	488568	402167
	C36:6	736.492	[M+H]+	38	2.88863e+06	2.50211e+06	3.36393e+06	2.91822e+06	431670	14.7922	3.34603e+06	2.29942e+06	2.9231e+06	2.85618e+06	526507	18.4339	1.33382e+06	1.38271e+06	1.06578e+06	1.26077e+06	170626	13.5335	1.82272e+06	3.43884e+06	2.27042e+06	2.51066e+06	834411	33.2347	847725	1.33789e+06	402398	862670	467924	54.2414	1.0355e+06	1.25135e+06	1.26114e+06	1.18266e+06	127538	10.784	NP	NP	NP	NA	NA	NA	396663	355886	333700
	C36:4	740.523	[M+H]+	40.5	579392	316502	324259	406718	149591	36.78	609276	451717	384253	481749	115479	23.9708	523786	362083	481228	455699	83819.8	18.3937	867856	604969	538191	670338	174283	25.9993	723463	720008	529784	657752	110837	16.8508	953524	1.00226e+06	1.04374e+06	999839	45154	4.51613	341217	343231	429405	371284	50344.4	13.5595	148882	248431	297116
	C36:3	742.539	[M+H]+	39.5	5.94588e+06	4.22e+06	4.77807e+06	4.98131e+06	880708	17.6802	7.12536e+06	4.24549e+06	5.62192e+06	5.66425e+06	1.4404e+06	25.4297	1.35822e+06	1.79324e+06	1.45197e+06	1.53448e+06	228943	14.92	1.01458e+07	6.89084e+06	5.8501e+06	7.6289e+06	2.24091e+06	29.374	3.08345e+06	2.84067e+06	960470	2.29486e+06	1.16198e+06	50.6338	7.81347e+06	5.70126e+06	4.53774e+06	6.01749e+06	1.6606e+06	27.5963	1.02477e+06	794760	917001	912177	115081	12.6161	5.08694e+06	5.11719e+06	6.1345e+06
	C36:2	744.554	[M+H]+	40	3.0422e+06	2.11402e+06	2.16198e+06	2.4394e+06	522594	21.423	3.32065e+06	2.72331e+06	2.41779e+06	2.82058e+06	459223	16.2812	1.07796e+06	1.79352e+06	1.17502e+06	1.34884e+06	388154	28.7769	3.55755e+06	2.58282e+06	2.01396e+06	2.71811e+06	780638	28.7199	1.96832e+06	1.50588e+06	883188	1.45246e+06	544535	37.4905	3.02709e+06	2.38673e+06	2.32738e+06	2.5804e+06	387980	15.0356	435008	260627	479322	391652	115614	29.5195	2.98755e+06	3.48204e+06	3.12783e+06
	C36:1	746.57	[M+H]+	41	473344	366122	485908	441791	65831.9	14.9011	999035	539024	974888	837649	258899	30.9078	148120	95722	45359.4	96400.3	51383.4	53.3021	946844	669397	887612	834618	146118	17.5072	235876	189448	37524.1	154283	103747	67.2444	1.06405e+06	1.02757e+06	754927	948846	168926	17.8034	NP	NP	NP	NA	NA	NA	864163	719388	796436
	C36:0	748.586	[M+H]+	38	2.14966e+06	1.3878e+06	1.31647e+06	1.61797e+06	461831	28.5438	326809	223382	332163	294118	61317.3	20.8479	3.15167e+06	1.34567e+06	2.65044e+06	2.38259e+06	932315	39.1303	662462	613489	437713	571221	118186	20.69	4.20386e+06	3.0535e+06	2.33392e+06	3.19709e+06	943202	29.5019	283569	309087	247603	280086	30889.5	11.0285	3.78105e+06	2.86811e+06	3.09302e+06	3.24739e+06	475646	14.647	325167	359873	306944
	C38:7	762.507	[M+H]+	33.5	1.32497e+06	1.63341e+06	1.50879e+06	1.48906e+06	155165	10.4203	1.06125e+06	1.11479e+06	1.48482e+06	1.22029e+06	230651	18.9014	593428	870726	865743	776632	158679	20.4317	696289	1.67829e+06	944248	1.10628e+06	510659	46.1601	914828	818708	435974	723170	253319	35.029	722540	668115	724154	704937	31898.2	4.52498	NP	NP	NP	NA	NA	NA	1.00687e+06	814865	636069
	C38:6	764.523	[M+H]+	39	5.47032e+07	4.10449e+07	4.21549e+07	4.59677e+07	7.58554e+06	16.5019	7.41373e+07	4.72758e+07	4.2364e+07	5.45923e+07	1.71037e+07	31.3298	5.74668e+07	4.09212e+07	3.62893e+07	4.48924e+07	1.11333e+07	24.8	4.78259e+07	5.00364e+07	3.64475e+07	4.47699e+07	7.29171e+06	16.2871	3.84769e+07	5.04531e+07	2.23309e+07	3.7087e+07	1.41125e+07	38.0525	3.63243e+07	4.61854e+07	4.8482e+07	4.36639e+07	6.45918e+06	14.793	3.88025e+07	2.44302e+07	3.68607e+07	3.33644e+07	7.79798e+06	23.3721	4.00282e+06	5.93787e+06	6.41804e+06
	C38:5	766.539	[M+H]+	39.5	4.7814e+06	1.84884e+06	3.17943e+06	3.26989e+06	1.46837e+06	44.9058	7.44028e+06	3.5017e+06	5.67402e+06	5.53867e+06	1.97278e+06	35.6183	6.3675e+06	4.81719e+06	4.23562e+06	5.1401e+06	1.10201e+06	21.4395	7.33002e+06	6.07611e+06	7.35245e+06	6.91953e+06	730509	10.5572	6.37981e+06	8.43565e+06	4.09003e+06	6.30183e+06	2.17386e+06	34.4957	8.52349e+06	1.13048e+07	1.35644e+07	1.11309e+07	2.52495e+06	22.6841	1.10979e+07	7.64793e+06	7.32225e+06	8.68935e+06	2.09218e+06	24.0776	1.62066e+06	1.88949e+06	2.43447e+06
	C38:4	768.554	[M+H]+	40	2.60857e+06	1.67427e+06	1.94402e+06	2.07562e+06	480853	23.1667	3.25057e+06	2.81506e+06	2.71853e+06	2.92805e+06	283445	9.68032	3.50896e+06	2.86626e+06	2.5304e+06	2.96854e+06	497233	16.7501	4.87355e+06	3.93079e+06	3.14968e+06	3.98467e+06	863199	21.663	3.61977e+06	4.18264e+06	2.25891e+06	3.35377e+06	989063	29.4911	4.70355e+06	4.09986e+06	4.84387e+06	4.54909e+06	395325	8.6902	5.07839e+06	3.96132e+06	4.07405e+06	4.37126e+06	614987	14.0689	979816	971829	1.17762e+06
	C38:3	770.57	[M+H]+	40.5	2.31832e+06	1.42824e+06	1.99709e+06	1.91455e+06	450745	23.5432	2.72488e+06	1.33301e+06	1.90926e+06	1.98905e+06	699357	35.1604	499590	582612	584814	555672	48580.9	8.74274	3.21675e+06	1.81821e+06	2.0097e+06	2.34822e+06	758239	32.29	1.13649e+06	980335	495073	870631	334483	38.4185	3.03121e+06	2.38771e+06	2.11582e+06	2.51158e+06	470098	18.7172	778891	821434	415057	671794	223356	33.2477	2.14879e+06	1.84881e+06	1.84483e+06
	C38:2	772.586	[M+H]+	41	5.22568e+06	3.69398e+06	4.22306e+06	4.38091e+06	777957	17.7579	5.85974e+06	3.0366e+06	5.04369e+06	4.64668e+06	1.45284e+06	31.2662	1.62729e+06	1.78662e+06	1.39816e+06	1.60403e+06	195273	12.1739	4.64053e+06	3.8378e+06	4.84497e+06	4.4411e+06	532381	11.9876	2.46615e+06	2.04201e+06	1.29392e+06	1.93403e+06	593526	30.6886	4.01797e+06	6.15389e+06	7.41771e+06	5.86319e+06	1.71841e+06	29.3085	1.8251e+06	1.48978e+06	1.51904e+06	1.6113e+06	185728	11.5266	5.72717e+06	8.13502e+06	6.4111e+06
	C38:1	774.601	[M+H]+	42	793407	439629	402483	545173	215778	39.5797	1.34304e+06	674976	959326	992448	335262	33.7813	215227	183176	85654	161353	67487.1	41.8259	1.38316e+06	987679	1.27822e+06	1.21635e+06	204871	16.8431	390108	356190	61312	269203	180836	67.1746	2.29058e+06	2.13369e+06	2.77104e+06	2.39844e+06	332083	13.8458	463319	212276	117452	264349	178717	67.6065	2.29119e+06	1.70445e+06	1.74547e+06
	C40:10	784.492	[M+H]+	32	571847	742499	532132	615493	111769	18.1592	608860	555095	750413	638123	100893	15.811	130371	334837	246111	237106	102530	43.242	259005	712363	413244	461537	230505	49.9428	206437	185498	166167	186034	20140.6	10.8263	159222	206539	222809	196190	33032.6	16.8371	63931.9	22951.1	83717.4	56866.8	30993.1	54.5012	210954	216692	146998
	C40:9	786.507	[M+H]+	33	951217	1.04932e+06	772231	924256	140498	15.2012	1.09206e+06	928981	1.25228e+06	1.09111e+06	161652	14.8154	492863	1.17157e+06	945707	870046	345620	39.7244	514750	1.54498e+06	775969	945232	535565	56.6596	826997	618396	403637	616343	211688	34.3457	558981	782938	922109	754676	183206	24.2761	204926	111621	225432	180660	60662.2	33.5782	1.2476e+06	1.13216e+06	710094
	C40:7	790.539	[M+H]+	43	763818	588505	103234	485186	342197	70.5291	95709.1	320225	NP	207967	158757	76.3375	601397	111262	289065	333908	248125	74.3094	538105	167314	27224.2	244214	263979	108.093	813258	1.34821e+06	793057	984843	314851	31.9696	NP	234947	267098	251023	22734.5	9.05677	806007	409996	1.00354e+06	739848	302253	40.8534	33363.1	56651.5	NP
	C40:6	792.554	[M+H]+	40	1.73277e+06	1.19904e+06	2.44546e+06	1.79242e+06	625346	34.8884	3.02549e+06	1.40018e+06	1.45645e+06	1.96071e+06	922558	47.0523	1071367	956922	785638	937976	143804	15.3313	1.77597e+06	1.32819e+06	1.20909e+06	1.43775e+06	298900	20.7894	964046	1.90931e+06	419521	1.09763e+06	753824	68.6777	1.37074e+06	1.69655e+06	1.84353e+06	1.63694e+06	241970	14.7818	915742	547901	519605	661083	220994	33.4291	117589	133704	158441
	C40:5	794.57	[M+H]+	40.5	429847	302511	329521	353960	67093.7	18.9552	638600	419267	347272	468380	151747	32.3983	592864	415355	429224	479148	98725.3	20.6044	901031	561060	560908	674333	196326	29.1141	875292	1.03299e+06	655162	854480	189770	22.2088	869606	1.26556e+06	1.44643e+06	1.19386e+06	295018	24.7112	578929	459488	542887	527101	61265.5	11.6231	256297	340608	297396
	C40:4	796.586	[M+H]+	41	1.0343e+06	792922	985742	937655	127673	13.6162	1.9924e+06	885274	1.48954e+06	1.45574e+06	554338	38.0795	390678	363551	309588	354606	41278.6	11.6407	1.51381e+06	1.24722e+06	1.60496e+06	1.45533e+06	185903	12.7739	712957	844374	427945	661759	212883	32.1693	1.78968e+06	2.27836e+06	2.33916e+06	2.13573e+06	301231	14.1043	414110	416633	347504	392749	39203.4	9.98179	891519	950695	885020
	C40:3	798.601	[M+H]+	41.5	1.84579e+06	1.21138e+06	1.45549e+06	1.50422e+06	319999	21.2734	2.93975e+06	1.27171e+06	2.06419e+06	2.09188e+06	834365	39.8859	588148	678407	442697	569751	118927	20.8736	2.01691e+06	817203	1.47537e+06	1.43649e+06	600796	41.8238	737415	654603	250312	547443	260633	47.6091	1.71898e+06	2785965	3.09273e+06	2.53256e+06	721084	28.4726	368800	239006	306011	304606	64908.2	21.3089	1.75341e+06	2.26053e+06	2.13899e+06
	C40:2	800.617	[M+H]+	42	148692	79626.9	60440.2	96253	46415.7	48.2226	179926	111949	93814.5	128563	45396.1	35.3104	167576	82754.7	66765.6	105699	54180.4	51.2593	267684	235509	201561	234918	33065.5	14.0753	171984	147099	72467.8	130517	51788.9	39.6798	356168	282628	447990	362262	82849.2	22.87	240321	97933	109629	149294	79047.9	52.9478	391856	403945	646274
[truncated: 51 more columns]

## Sheet: Untargeted
Sample Category	m/z	Adduct	tR	Identity	Group
Nitrate samples	607.255	[M+H]+	30.341	chlorophyll der.	chlorophyll or chlorophyllide der.
	621.272	[M+H]+	29.901	chlorophyll der.	chlorophyll or chlorophyllide der.
	623.25	[M+H]+	27.586	chlorophyll der.	chlorophyll or chlorophyllide der.
	652.313	[M+H]+	26.254	chlorophyll der.	chlorophyll or chlorophyllide der.
	653.265	[M+H]+	28.894	chlorophyll der.	chlorophyll or chlorophyllide der.
	685.285	[M+H]+	30.402	chlorophyll der.	chlorophyll or chlorophyllide der.
	555.192	[M-H]-	31.532	chlorophyll der.	chlorophyll or chlorophyllide der.
	627.211	[M-H]-	22.393	chlorophyll der.	chlorophyll or chlorophyllide der.
	643.206	[M-H]-	20.589	chlorophyll der.	chlorophyll or chlorophyllide der.
	645.22	[M-H]-	21.341	chlorophyll der.	chlorophyll or chlorophyllide der.
	673.217	[M-H]-	22.039	chlorophyll der.	chlorophyll or chlorophyllide der.
	673.255	[M-H]-	31.732	chlorophyll der.	chlorophyll or chlorophyllide der.
	677.205	[M-H]-	31.392	chlorophyll der.	chlorophyll or chlorophyllide der.
	695.214	[M-H]-	24.968	chlorophyll der.	chlorophyll or chlorophyllide der.
	701.283	[M-H]-	31.592	chlorophyll der.	chlorophyll or chlorophyllide der.
	723.213	[M-H]-	31.293	chlorophyll der.	chlorophyll or chlorophyllide der.
	1301.47	[M-H]-	31.431	chlorophyll der.	chlorophyll or chlorophyllide der.
	265.18	[M+H]+	27.966	FA der (16:3) phytodienoic acid	FA and FA der.
	291.194	[M+H]+	27.666	FA der (18:3) - OH or (18:4) - carbonyl	FA and FA der.
	301.282	[M+H]+	25.765	FA der. (18:0) - OH	FA and FA der.
	309.207	[M+H]+	28.524	FA der. (18:3) - OH and carbonyl	FA and FA der.
	313.276	[M+H]+	33.332	FA der. (19:0) - carbonyl	FA and FA der.
	327.252	[M+H]+	30.863	FA der. C19H34O4	FA and FA der.
	251.201	[M-H]-	31.727	FA (16:2) Fragment of?	FA and FA der.
	255.232	[M-H]-	25.05	FA (16:0)	FA and FA der.
	261.149	[M-H]-	14.8	FA (16:5) - OH	FA and FA der.
	263.166	[M-H]-	17.129	FA (16:4) - OH	FA and FA der.
	275.201	[M-H]-	19.327	FA (18:4)	FA and FA der.
	279.16	[M-H]-	15	FA (16:4) - 2OH	FA and FA der.
	281.177	[M-H]-	13.272	FA (16:3) - 2OH	FA and FA der.
	295.228	[M-H]-	20.253	FA (18:2) - OH	FA and FA der.
	299.202	[M-H]-	20.362	FA (20:6) or FA (17:1) - 2OH	FA and FA der.
	307.191	[M-H]-	19	FA (18:4) - 2OH	FA and FA der.
	490.293	[M+H]+	29.453	PC (O-2:1, 14:1)	PC and PC der.
	511.303	[M+H]+	31.015	PC der.	PC and PC der.
	513.315	[M+H]+	31.983	LPC der. (14:0)	PC and PC der.
	515.32	[M+H]+	33.093	PC der.	PC and PC der.
	518.324	[M+H]+	31.191	LPC (18:3)	PC and PC der.
	786.502	[M+H]+	33.053	PC der.	PC and PC der.
	798.5	[M+H]+	33.536	PC der.	PC and PC der.
	798.638	[M+H]+	41.458	PC derivative (20:1, 18:1)	PC and PC der.
	800.511	[M+H]+	34.096	PC der.	PC and PC der.
	253.093	[M-H]-	31.979	Fragment of MGMG (18:1) 517.3349	Plant lipids
	461.278	[M-H]-	31.4	MGMG (14:1)	Plant lipids
	515.318	[M-H]-	34.142	MGMG (18:2)	Plant lipids
	517.335	[M-H]-	36.4	MGMG (18:1)	Plant lipids
	907.545	[M-H]-	40.441	DGDG (16:3, 18:3)	Plant lipids
	303.156	[M+H]+	25.697	sterol der.	sterol der.
	307.227	[M+H]+	29.821	sterol der.	sterol der.
	409.303	[M+H]+	34.193	sterol der.	sterol der.
	469.283	[M+H]+	26.431	sterol glucuronide	sterol der.
	471.309	[M+H]+	31.13	sterol der.	sterol der.
	256.264	[M+H]+	34.78	phytosphingosine der.	sphingosine der.
	263.164	[M+H]+	27.251	quinone der.	quinone der.
	353.272	[M+H]+	31.63	MAG (18:3)	MAGs
	250.998	[M+H]+	25.949
	261.11	[M+H]+	6.074
	262.174	[M+H]+	5.672
	277.225	[M+H]+	30.663
	281.173	[M+H]+	25.518
	289.179	[M+H]+	28.467
	306.199	[M+H]+	9.768
	321.165	[M+H]+	24.949
	327.201	[M+H]+	11.349
	373.247	[M+H]+	29.253
	376.259	[M+H]+	24.283
	397.2	[M+H]+	27.03
	415.212	[M+H]+	27.05
	421.314	[M+H]+	24.718
	468.332	[M+H]+	29.521
	483.257	[M+H]+	24.361
	484.362	[M+H]+	27.352
	500.395	[M+H]+	33.402
	509.273	[M+H]+	29.835
	523.25	[M+H]+	24.391
	589.522	[M+H]+	42.464
	617.44	[M+H]+	36.659
	637.325	[M+H]+	36.521
	265.146	[M-H]-	23.3
	277.144	[M-H]-	13.3
	290.306	[M-H]-	25.917
	405.227	[M-H]-	36.609
	497.253	[M-H]-	30.857
	523.269	[M-H]-	32.006
	577.423	[M-H]-	23.648
	941.403	[M-H]-	23.868
Phosphate samples	575.262	[M+H]+	31.2856	chlorophyll der.	chlorophyll or chlorophyllide der.
	607.254	[M+H]+	28.5432	chlorophyll der.	chlorophyll or chlorophyllide der.
	621.271	[M+H]+	29.5272	chlorophyll der.	chlorophyll or chlorophyllide der.
	1117.52	[M+H]+	30.3043	chlorophyll der.	chlorophyll or chlorophyllide der.
	627.212	[M-H]-	21.9814	chlorophyll der.	chlorophyll or chlorophyllide der.
	275.198	[M+H]+	25.9168	FA der. (18:3)	FA and FA der.
	301.235	[M+H]+	30.2222	FA der. (17:0) CH3 carbonyl OH	FA and FA der.
	277.216	[M-H]-	22.3922	FA der. (18:3)	FA and FA der.
	301.216	[M-H]-	22.1856	FA der. (20:5)	FA and FA der.
	496.345	[M+H]+	33.0422	PC der.	PC and PC der.
	798.491	[M+H]+	33.4766	PC der. (18:1, XX:X)	PC and PC der.
	798.58	[M+H]+	39.4233	PC der.	PC and PC der.
	803.5	[M+H]+	36.0239	PC der.	PC and PC der.
	806.53	[M-OH]+	35.2733	PC der.	PC and PC der.
	331.219	[M+H]+	6.288	Arg Arg	polypeptide
	253.143	[M+H]+	19.6539
	260.086	[M+H]+	29.2772
	285.286	[M+H]+	34.3604
	293.135	[M+H]+	20.9718
	323.22	[M+H]+	26.7042
	358.201	[M+H]+	26.6916
	365.226	[M+H]+	28.0058
	380.195	[M+H]+	15.756
	414.248	[M+H]+	19.5512
	467.294	[M+H]+	27.532
	468.333	[M+H]+	29.5842
	473.264	[M+H]+	27.1602
	480.365	[M+H]+	32.4722
	481.29	[M+H]+	33.9651
	514.406	[M+H]+	34.2966
	516.316	[M+H]+	23.2536
	520.415	[M+H]+	35.2915
	525.265	[M+H]+	25.1453
	538.371	[M+H]+	29.7619
	541.251	[M+H]+	23.0167
	698.283	[M+H]+	46.0138
	816.632	[M+H]+	36.151
	643.21	[M-H]-	21.7022
	645.226	[M-H]-	18.3369
